# Supplementary material for: Proteomics unveil candidate biomarkers and pathogenesis of subacute thyroiditis
Source: Endocr Connect. 2025 Feb 4;14(3):e240535. doi: 10.1530/EC-24-0535 (PMC11825159; doi:10.1530/EC-24-0535)
Supplement: Supplementary file 1 [file supplementary_table_1.xlsx]

## Sheet: Annotation_Combine
Supplementary Table 1. All detected proteins in SAT patients.
Protein accession	Protein description	Gene name	MW [kDa]	Intensity Con_1	Intensity Con_2	Intensity Con_3	Intensity SAT_1	Intensity SAT_2	Intensity SAT_3	SAT/Con Ratio	SAT/Con P value
A4D1P6	WD repeat-containing protein 91 OS=Homo sapiens OX=9606 GN=WDR91 PE=1 SV=2	WDR91	83.3444	654.333	764.717	762.131			797.779	1.09727
A6NDG6	Glycerol-3-phosphate phosphatase OS=Homo sapiens OX=9606 GN=PGP PE=1 SV=1	PGP	34.0061	3682.29	3800.28	3404.43	2352.38	3629.94	3424.63	0.864053	0.309271
C9JR72	Kelch repeat and BTB domain-containing protein 13 OS=Homo sapiens OX=9606 GN=KBTBD13 PE=1 SV=1	KBTBD13	49.4854	616.335	797.439	619.073	698.416	659.698	3104.82	2.19541	0.372406
C9JRZ8	Aldo-keto reductase family 1 member B15 OS=Homo sapiens OX=9606 GN=AKR1B15 PE=1 SV=2	AKR1B15	36.5371	2522.34	6827.84	2354.3	4390.7	7142.74	7394.73	1.61717	0.203642
O00142	Thymidine kinase 2, mitochondrial OS=Homo sapiens OX=9606 GN=TK2 PE=1 SV=4	TK2	31.0048	3410.91	11865.2	7934.67	4891.94	16863.1	3127.72	1.07203	0.912523
O00148	ATP-dependent RNA helicase DDX39A OS=Homo sapiens OX=9606 GN=DDX39A PE=1 SV=2	DDX39A	49.1295	1935.75	4884.18	992.722	2378.73	3651.86	3663.96	1.24088	0.447422
O00151	PDZ and LIM domain protein 1 OS=Homo sapiens OX=9606 GN=PDLIM1 PE=1 SV=4	PDLIM1	36.0717	1189.47	2088.17	435.507	1860.62	2052.61	2291.35	1.67098	0.206263
O00159	Unconventional myosin-Ic OS=Homo sapiens OX=9606 GN=MYO1C PE=1 SV=4	MYO1C	121.682		938.897	552.773		792.913		1.06312
O00231	26S proteasome non-ATPase regulatory subunit 11 OS=Homo sapiens OX=9606 GN=PSMD11 PE=1 SV=3	PSMD11	47.4638	2474.41	2656.36	2578.97	2880.39	3093.52	2998.72	1.1638	0.00650787
O00232	26S proteasome non-ATPase regulatory subunit 12 OS=Homo sapiens OX=9606 GN=PSMD12 PE=1 SV=3	PSMD12	52.9044	2938.06	2572.28	2438.75	3103.1	2349.73	2740.95	1.03078	0.795931
O00233	26S proteasome non-ATPase regulatory subunit 9 OS=Homo sapiens OX=9606 GN=PSMD9 PE=1 SV=3	PSMD9	24.6818	3410.82	2089.35	2973.62	2046.26	2905.46	2893.19	0.925784	0.728231
O00264	Membrane-associated progesterone receptor component 1 OS=Homo sapiens OX=9606 GN=PGRMC1 PE=1 SV=3	PGRMC1	21.6712	641.418	4502.62	481.973	1478.95	2428.3	1547.03	0.969475	0.556363
O00299	Chloride intracellular channel protein 1 OS=Homo sapiens OX=9606 GN=CLIC1 PE=1 SV=4	CLIC1	26.9227	3981.24	4547.92	3356.44	5802.57	5939.98	7152.58	1.58975	0.0132428
O00303	Eukaryotic translation initiation factor 3 subunit F OS=Homo sapiens OX=9606 GN=EIF3F PE=1 SV=1	EIF3F	37.5639	343.554	838.643		686.277	863.207	1168.18	1.53255	0.28781
O00391	Sulfhydryl oxidase 1 OS=Homo sapiens OX=9606 GN=QSOX1 PE=1 SV=3	QSOX1	82.5777	2133.14	3700.71	4887.43	2217.79	8012.88	1758.32	1.11824	0.901057
O00410	Importin-5 OS=Homo sapiens OX=9606 GN=IPO5 PE=1 SV=4	IPO5	123.63	689.559	1417.16	1390.43	1293.27	1131.25	1273.88	1.05755	0.684327
O00468	Agrin OS=Homo sapiens OX=9606 GN=AGRN PE=1 SV=6	AGRN	217.32		672.274			441.575		0.656838
O00487	26S proteasome non-ATPase regulatory subunit 14 OS=Homo sapiens OX=9606 GN=PSMD14 PE=1 SV=1	PSMD14	34.577	8518.29	5558.09	7203.34	8543.29	9171.82	8821.55	1.24704	0.134716
O00499	Myc box-dependent-interacting protein 1 OS=Homo sapiens OX=9606 GN=BIN1 PE=1 SV=1	BIN1	64.6994	1567.59	1772.95	333.652	2282.63	3007.23	2581.37	2.14231	0.144549
O00506	Serine/threonine-protein kinase 25 OS=Homo sapiens OX=9606 GN=STK25 PE=1 SV=1	STK25	48.1117	350.53	388.623	340.217	440.226	449.992	523.962	1.31019	0.0167716
O00764	Pyridoxal kinase OS=Homo sapiens OX=9606 GN=PDXK PE=1 SV=1	PDXK	35.1023	628.475	2590.63	301.202	1091.1	1189.93	2212.19	1.27637	0.428554
O14558	Heat shock protein beta-6 OS=Homo sapiens OX=9606 GN=HSPB6 PE=1 SV=2	HSPB6	17.1356		880.607		1449.81	2267.42	846.36	1.72744
O14618	Copper chaperone for superoxide dismutase OS=Homo sapiens OX=9606 GN=CCS PE=1 SV=1	CCS	29.0406	39902.5	31247.3	37455.3	25200.3	34812.1	35168.3	0.876393	0.353284
O14744	Protein arginine N-methyltransferase 5 OS=Homo sapiens OX=9606 GN=PRMT5 PE=1 SV=4	PRMT5	72.6839	20730.8	18134.1	17861.4	15465.2	18080.4	16156.3	0.876169	0.117427
O14773	Tripeptidyl-peptidase 1 OS=Homo sapiens OX=9606 GN=TPP1 PE=1 SV=2	TPP1	61.2479	1002.34	4322.87	1002.11	4079.88	5238.04	8410.88	2.80194	0.0797801
O14791	Apolipoprotein L1 OS=Homo sapiens OX=9606 GN=APOL1 PE=1 SV=5	APOL1	43.9742	1214.23	1306.91	1160.9	2465.87	1896.64	1204.31	1.51188	0.153959
O14818	Proteasome subunit alpha type-7 OS=Homo sapiens OX=9606 GN=PSMA7 PE=1 SV=1	PSMA7	27.8868	6987.49	3707.25	5216.29	3306.46	7440.71	4833.97	0.979267	0.893118
O14950	Myosin regulatory light chain 12B OS=Homo sapiens OX=9606 GN=MYL12B PE=1 SV=2	MYL12B	19.7792	7187.26	5656.17	3055.52	9792.88	8408.74	10092	1.77959	0.0721425
O14964	Hepatocyte growth factor-regulated tyrosine kinase substrate OS=Homo sapiens OX=9606 GN=HGS PE=1 SV=1	HGS	86.192	11344	10731.3	10343.8	11234.6	10379	11073.3	1.00826	0.828826
O14980	Exportin-1 OS=Homo sapiens OX=9606 GN=XPO1 PE=1 SV=1	XPO1	123.386	2128.34	2262.56	1804.64	1733.82	1849.37	2365.84	0.960211	0.716783
O15067	Phosphoribosylformylglycinamidine synthase OS=Homo sapiens OX=9606 GN=PFAS PE=1 SV=4	PFAS	144.734	2755.72	2351.59	2464.39	2020.2	2934.14	2219.8	0.947494	0.62337
O15116	U6 snRNA-associated Sm-like protein LSm1 OS=Homo sapiens OX=9606 GN=LSM1 PE=1 SV=1	LSM1	15.1794	139.007	288.749	212.307	272.276	230.167	308.719	1.26732	0.297426
O15143	Actin-related protein 2/3 complex subunit 1B OS=Homo sapiens OX=9606 GN=ARPC1B PE=1 SV=3	ARPC1B	40.9498	1826.04	1425.15	498.519	3758.77	1931.62	5135.71	2.88719	0.084979
O15144	Actin-related protein 2/3 complex subunit 2 OS=Homo sapiens OX=9606 GN=ARPC2 PE=1 SV=1	ARPC2	34.333	1098.09	1274.39	843.967	2646.69	1977.41	3405.48	2.49641	0.0102581
O15145	Actin-related protein 2/3 complex subunit 3 OS=Homo sapiens OX=9606 GN=ARPC3 PE=1 SV=3	ARPC3	20.5467	456.446	518.785	253.787	852.048	605.966	1164.6	2.13391	0.0570894
O15212	Prefoldin subunit 6 OS=Homo sapiens OX=9606 GN=PFDN6 PE=1 SV=1	PFDN6	14.5827	905.723	1236.26	597.697	1337.93	1473.75	2090.1	1.78918	0.0727425
O15230	Laminin subunit alpha-5 OS=Homo sapiens OX=9606 GN=LAMA5 PE=1 SV=8	LAMA5	399.737		1249.54		247.781	794.288	184.1	0.327098
O15357	Phosphatidylinositol 3,4,5-trisphosphate 5-phosphatase 2 OS=Homo sapiens OX=9606 GN=INPPL1 PE=1 SV=2	INPPL1	138.599	416.547	495.103	583.555	853.968	793.567	1168.45	1.88335	0.0149488
O15400	Syntaxin-7 OS=Homo sapiens OX=9606 GN=STX7 PE=1 SV=4	STX7	29.8155	1755.31	2234.5	1498.36	2204.09	2951.26	2543.04	1.40273	0.0740969
O15498	Synaptobrevin homolog YKT6 OS=Homo sapiens OX=9606 GN=YKT6 PE=1 SV=1	YKT6	22.4176	1829.75	2081.45	2360.62	1874.74	2070.4	2309.02	0.997183	0.991747
O43169	Cytochrome b5 type B OS=Homo sapiens OX=9606 GN=CYB5B PE=1 SV=3	CYB5B	16.6945	471.794	1489.87	539.491	625.759	929.836	1243.84	1.11926	0.630296
O43242	26S proteasome non-ATPase regulatory subunit 3 OS=Homo sapiens OX=9606 GN=PSMD3 PE=1 SV=2	PSMD3	60.9776	2918.21	2988.4	3229.55	3293.69	3735.98	3350.5	1.13616	0.0637376
O43396	Thioredoxin-like protein 1 OS=Homo sapiens OX=9606 GN=TXNL1 PE=1 SV=3	TXNL1	32.2513	2336.05	2845.58	2633.7	1973.05	2606.69	2184.98	0.865571	0.211875
O43399	Tumor protein D54 OS=Homo sapiens OX=9606 GN=TPD52L2 PE=1 SV=2	TPD52L2	22.2377	485.167	1496.6	412.505	1047.85	1776.07	1490.59	1.80201	0.162467
O43488	Aflatoxin B1 aldehyde reductase member 2 OS=Homo sapiens OX=9606 GN=AKR7A2 PE=1 SV=3	AKR7A2	39.589	1545.58	3307.46	2200.44	2028.04	2728.83	1648.94	0.908177	0.804743
O43491	Band 4.1-like protein 2 OS=Homo sapiens OX=9606 GN=EPB41L2 PE=1 SV=1	EPB41L2	112.588		602.025		386.013	423.232	535.64	0.744645
O43505	Beta-1,4-glucuronyltransferase 1 OS=Homo sapiens OX=9606 GN=B4GAT1 PE=1 SV=1	B4GAT1	47.1191	543.497	5485.76	1834.04		7405.76		2.82544
O43583	Density-regulated protein OS=Homo sapiens OX=9606 GN=DENR PE=1 SV=2	DENR	22.092	2016.08	1630.22	1856.81	1952.8	2017.19	1802.05	1.04887	0.51338
O43598	2'-deoxynucleoside 5'-phosphate N-hydrolase 1 OS=Homo sapiens OX=9606 GN=DNPH1 PE=1 SV=1	DNPH1	19.1084	4359.65	2491.01	2690.17	3888.69	3515.85	3876.49	1.1824	0.327799
O43665	Regulator of G-protein signaling 10 OS=Homo sapiens OX=9606 GN=RGS10 PE=1 SV=3	RGS10	21.2099	1753.74	1450.13	2381.15	1596.19	2698.32	2935.18	1.29448	0.362912
O43681	ATPase GET3 OS=Homo sapiens OX=9606 GN=GET3 PE=1 SV=2	GET3	38.7928	9593.01	8362.18	11773.3	10330.8	14338.9	11466.6	1.21555	0.231123
O43707	Alpha-actinin-4 OS=Homo sapiens OX=9606 GN=ACTN4 PE=1 SV=2	ACTN4	104.854	733.612	1553.82	498.857	1079.89	1523.19	1421.73	1.44451	0.249004
O43708	Maleylacetoacetate isomerase OS=Homo sapiens OX=9606 GN=GSTZ1 PE=1 SV=3	GSTZ1	24.2122	1012.5	2362.66	1784.47	1081.24	2638.82	1705.74	1.05158	0.908836
O43760	Synaptogyrin-2 OS=Homo sapiens OX=9606 GN=SYNGR2 PE=1 SV=1	SYNGR2	24.8101		1822.04	735.569	1774.78	2830.28	2203.73	1.77478	0.183443
O43765	Small glutamine-rich tetratricopeptide repeat-containing protein alpha OS=Homo sapiens OX=9606 GN=SGTA PE=1 SV=1	SGTA	34.0631	3111.45	2729.46	2155.47	3591.17	3423.85	2598.46	1.20223	0.276127
O43813	Glutathione S-transferase LANCL1 OS=Homo sapiens OX=9606 GN=LANCL1 PE=1 SV=1	LANCL1	45.2831	4896.35	4385.22	5935.39	4512.55	6376.01	3644.62	0.955064	0.743574
O43852	Calumenin OS=Homo sapiens OX=9606 GN=CALU PE=1 SV=2	CALU	37.1068	435.389	1861.33		1794.27	1222.22	2612.83	1.63402	0.34269
O43865	S-adenosylhomocysteine hydrolase-like protein 1 OS=Homo sapiens OX=9606 GN=AHCYL1 PE=1 SV=2	AHCYL1	58.9514		1884.11		686.787	561.158	1410.41	0.470312
O43866	CD5 antigen-like OS=Homo sapiens OX=9606 GN=CD5L PE=1 SV=1	CD5L	38.0878	31224.9	24266.2	35274.2	23612.5	25117.1	28992.2	0.856294	0.307413
O60256	Phosphoribosyl pyrophosphate synthase-associated protein 2 OS=Homo sapiens OX=9606 GN=PRPSAP2 PE=1 SV=1	PRPSAP2	40.9257	9541.07	8449.23	10515.8	7053.41	8020.52	7348.55	0.786586	0.0322899
O60488	Long-chain-fatty-acid--CoA ligase 4 OS=Homo sapiens OX=9606 GN=ACSL4 PE=1 SV=2	ACSL4	79.188	1083.95	476.467	606.401	307.945	1263.7	772.714	1.08193	0.978829
O60506	Heterogeneous nuclear ribonucleoprotein Q OS=Homo sapiens OX=9606 GN=SYNCRIP PE=1 SV=2	SYNCRIP	69.6026		557.11		270.38	394.49	516.445	0.706811
O60610	Protein diaphanous homolog 1 OS=Homo sapiens OX=9606 GN=DIAPH1 PE=1 SV=2	DIAPH1	141.347	698.925	552.122	602.945	509.974	635.742	812.344	1.05613	0.797983
O60664	Perilipin-3 OS=Homo sapiens OX=9606 GN=PLIN3 PE=1 SV=3	PLIN3	47.075	1896.43	2527.63	2327.3	2704.58	2638.88	3575.33	1.32104	0.100303
O60701	UDP-glucose 6-dehydrogenase OS=Homo sapiens OX=9606 GN=UGDH PE=1 SV=1	UGDH	55.0241	244.312	1224.39		1030.49	254.918	2119.62	1.5456	0.711149
O60814	Histone H2B type 1-K OS=Homo sapiens OX=9606 GN=H2BC12 PE=1 SV=3	H2BC12	13.8901	12794.9	29881	3969.09	14011.9	18632.4	19681	1.12178	0.531706
O75083	WD repeat-containing protein 1 OS=Homo sapiens OX=9606 GN=WDR1 PE=1 SV=4	WDR1	66.1935	4732.49	5079.67	3327.02	5348.41	6191.67	7158.71	1.42313	0.0804416
O75165	DnaJ homolog subfamily C member 13 OS=Homo sapiens OX=9606 GN=DNAJC13 PE=1 SV=5	DNAJC13	254.415	324.307	389.363	324.107	293.032	528.424	518.003	1.2907	0.33059
O75223	Gamma-glutamylcyclotransferase OS=Homo sapiens OX=9606 GN=GGCT PE=1 SV=1	GGCT	21.0077	3590.35	3499.73	4075.22	3228.4	4019.4	4155.21	1.02129	0.860893
O75326	Semaphorin-7A OS=Homo sapiens OX=9606 GN=SEMA7A PE=1 SV=1	SEMA7A	74.8238	265.086	405.062	84.6101	392.868	224.324		1.2266	0.619463
O75340	Programmed cell death protein 6 OS=Homo sapiens OX=9606 GN=PDCD6 PE=1 SV=1	PDCD6	21.8685	5410.17	5171.7	4705.58	4880.7	6012.46	5067.5	1.04404	0.622629
O75347	Tubulin-specific chaperone A OS=Homo sapiens OX=9606 GN=TBCA PE=1 SV=3	TBCA	12.8548	9763.38	9575.18	11792.7	8884.35	10921.6	12577.5	1.04022	0.793078
O75348	V-type proton ATPase subunit G 1 OS=Homo sapiens OX=9606 GN=ATP6V1G1 PE=1 SV=3	ATP6V1G1	13.7575	697.717	934.26	889.647	1039.63	1124.16	1474.06	1.44266	0.0594407
O75351	Vacuolar protein sorting-associated protein 4B OS=Homo sapiens OX=9606 GN=VPS4B PE=1 SV=2	VPS4B	49.3021	1895.09	2520.8	1663.57	1898.56	2393.88	2482.79	1.11445	0.475952
O75367	Core histone macro-H2A.1 OS=Homo sapiens OX=9606 GN=MACROH2A1 PE=1 SV=5	MACROH2A1	39.1835	412.464	2461.54		518.567	1010.99	1033.89	0.594628	0.789859
O75368	Adapter SH3BGRL OS=Homo sapiens OX=9606 GN=SH3BGRL PE=1 SV=1	SH3BGRL	12.7743	9227.42	8602.08	12289.4	6968.9	10909.4	12356.7	1.00385	0.954195
O75369	Filamin-B OS=Homo sapiens OX=9606 GN=FLNB PE=1 SV=2	FLNB	278.164		902.031		169.667	502.992	349.106	0.37758
O75390	Citrate synthase, mitochondrial OS=Homo sapiens OX=9606 GN=CS PE=1 SV=2	CS	51.7124	272.115	2381.5	200.794	1535.07	1348.26	1956.1	1.69542	0.218769
O75396	Vesicle-trafficking protein SEC22b OS=Homo sapiens OX=9606 GN=SEC22B PE=1 SV=5	SEC22B	24.7406	1059.55	1389.77	931.596	1294.58	1811.6	2257.44	1.58644	0.0876647
O75436	Vacuolar protein sorting-associated protein 26A OS=Homo sapiens OX=9606 GN=VPS26A PE=1 SV=2	VPS26A	38.1699	384.591	740.3	327.55	532.107	956.308	984.246	1.70242	0.154765
O75608	Acyl-protein thioesterase 1 OS=Homo sapiens OX=9606 GN=LYPLA1 PE=1 SV=1	LYPLA1	24.6696	5501.85	5925.39	2429.53	8229.63	4521.64	5889.78	1.34527	0.367278
O75636	Ficolin-3 OS=Homo sapiens OX=9606 GN=FCN3 PE=1 SV=2	FCN3	32.903	14975.2	6762.25	8427.33	10261.7	10349.5	5078.32	0.85164	0.671107
O75832	26S proteasome non-ATPase regulatory subunit 10 OS=Homo sapiens OX=9606 GN=PSMD10 PE=1 SV=1	PSMD10	24.4278	1095.59	485.592	885.958	513.208	648.383	656.205	0.736803	0.373875
O75874	Isocitrate dehydrogenase [NADP] cytoplasmic OS=Homo sapiens OX=9606 GN=IDH1 PE=1 SV=2	IDH1	46.6593	1865.99	3470.92	1721.09	2255.81	2877.42	3113.94	1.16849	0.458209
O75882	Attractin OS=Homo sapiens OX=9606 GN=ATRN PE=1 SV=2	ATRN	158.537	4308.61	2591.99	4899.87	4463.87	3525.54	3813.35	1.00019	0.888717
O75955	Flotillin-1 OS=Homo sapiens OX=9606 GN=FLOT1 PE=1 SV=3	FLOT1	47.3553	14408.3	9564.13	11382.9	9626.15	12169.8	9855.87	0.895251	0.506637
O76003	Glutaredoxin-3 OS=Homo sapiens OX=9606 GN=GLRX3 PE=1 SV=2	GLRX3	37.432	10867.3	9052.25	11412.7	9173.38	9958.33	9421.8	0.911315	0.30039
O94973	AP-2 complex subunit alpha-2 OS=Homo sapiens OX=9606 GN=AP2A2 PE=1 SV=2	AP2A2	103.96	2104.44	1483.58	2457.02	1667.43	1981.49	2419.12	1.0038	0.944228
O95197	Reticulon-3 OS=Homo sapiens OX=9606 GN=RTN3 PE=1 SV=2	RTN3	112.611	11890.8	15105.3	9633.45	10710.5	12203.2	12681.9	0.971774	0.923267
O95302	Peptidyl-prolyl cis-trans isomerase FKBP9 OS=Homo sapiens OX=9606 GN=FKBP9 PE=1 SV=2	FKBP9	63.0836		646.851		605.139	236.806	671.016	0.779655
O95373	Importin-7 OS=Homo sapiens OX=9606 GN=IPO7 PE=1 SV=1	IPO7	119.517	1288.3	1043.48	1394.59	1379.09	1525.92	1782.42	1.25791	0.113102
O95433	Activator of 90 kDa heat shock protein ATPase homolog 1 OS=Homo sapiens OX=9606 GN=AHSA1 PE=1 SV=1	AHSA1	38.2743	707.736	806.073	686.767	1099.03	1280.11	1305.65	1.67447	0.00216595
O95445	Apolipoprotein M OS=Homo sapiens OX=9606 GN=APOM PE=1 SV=2	APOM	21.2533	18095.8	20388.6	32581.4	14571.2	12897	15672.5	0.607053	0.0674705
O95630	STAM-binding protein OS=Homo sapiens OX=9606 GN=STAMBP PE=1 SV=1	STAMBP	48.0769	617.601	682.055	588.494	443.411	586.51	506.411	0.81367	0.0830426
O95671	Probable bifunctional dTTP/UTP pyrophosphatase/methyltransferase protein OS=Homo sapiens OX=9606 GN=ASMTL PE=1 SV=3	ASMTL	68.8567		501.172		224.872	300.337	540.32	0.708693
O95747	Serine/threonine-protein kinase OSR1 OS=Homo sapiens OX=9606 GN=OXSR1 PE=1 SV=1	OXSR1	58.0222	5668.26	4160.69	4949.54	4371.29	4834.17	4723.78	0.942534	0.61043
O95782	AP-2 complex subunit alpha-1 OS=Homo sapiens OX=9606 GN=AP2A1 PE=1 SV=3	AP2A1	107.546	5022.58	3935.28	5143.15	3204.51	4628.27	5585.17	0.951559	0.729821
O95810	Caveolae-associated protein 2 OS=Homo sapiens OX=9606 GN=CAVIN2 PE=1 SV=3	CAVIN2	47.1732	512.728	626.887	283.311	959.684	743.868	854.248	1.79756	0.0639532
O95834	Echinoderm microtubule-associated protein-like 2 OS=Homo sapiens OX=9606 GN=EML2 PE=1 SV=1	EML2	70.6788		1984.77		241.89	263.434	759.117	0.212357
O95861	3'(2'),5'-bisphosphate nucleotidase 1 OS=Homo sapiens OX=9606 GN=BPNT1 PE=1 SV=1	BPNT1	33.3923	1692.22	2440.23	1450.04	1080.23	2472.4	2071.45	1.00745	0.933138
O95865	N(G),N(G)-dimethylarginine dimethylaminohydrolase 2 OS=Homo sapiens OX=9606 GN=DDAH2 PE=1 SV=1	DDAH2	29.6439	566.224	2163.09	435.611	907.351	1568.65	1220.13	1.16784	0.49214
O96000	NADH dehydrogenase [ubiquinone] 1 beta subcomplex subunit 10 OS=Homo sapiens OX=9606 GN=NDUFB10 PE=1 SV=3	NDUFB10	20.7767	346.582	1644.75	109.813	614.413	1138.17	1280.09	1.44334	0.338598
P00167	Cytochrome b5 OS=Homo sapiens OX=9606 GN=CYB5A PE=1 SV=2	CYB5A	15.3301	409.913		326.1	279.273	259.899	211.022	0.679512	0.0676709
P00325	All-trans-retinol dehydrogenase [NAD(+)] ADH1B OS=Homo sapiens OX=9606 GN=ADH1B PE=1 SV=3	ADH1B	39.8355	422.234	3083.58	440.594	220.084	2530.25	116.878	0.726537	0.560477
P00338	L-lactate dehydrogenase A chain OS=Homo sapiens OX=9606 GN=LDHA PE=1 SV=2	LDHA	36.6887	13457.5	17329.2	13812.6	19542.2	22642	20360.2	1.40236	0.0200045
P00352	Aldehyde dehydrogenase 1A1 OS=Homo sapiens OX=9606 GN=ALDH1A1 PE=1 SV=2	ALDH1A1	54.8618	21692.1	23394.3	19728.1	13910.3	21965.6	17225.7	0.819285	0.202831
P00387	NADH-cytochrome b5 reductase 3 OS=Homo sapiens OX=9606 GN=CYB5R3 PE=1 SV=3	CYB5R3	34.2349	4630.39	4745.79	3283.12	4545.33	5233.13	5357.49	1.19564	0.217048
P00390	Glutathione reductase, mitochondrial OS=Homo sapiens OX=9606 GN=GSR PE=1 SV=2	GSR	56.257	6703.92	7430.48	7663.81	5646.23	7165.77	6049.59	0.865282	0.143367
P00403	Cytochrome c oxidase subunit 2 OS=Homo sapiens OX=9606 GN=MT-CO2 PE=1 SV=1	MT-CO2	25.565		1458.81	959.748		2177.93	4067.1	2.58213	0.151386
P00441	Superoxide dismutase [Cu-Zn] OS=Homo sapiens OX=9606 GN=SOD1 PE=1 SV=2	SOD1	15.9357	18783.6	18660.3	24003.8	16805.2	20748.8	18731.9	0.915997	0.457816
P00450	Ceruloplasmin OS=Homo sapiens OX=9606 GN=CP PE=1 SV=1	CP	122.205	13428.7	13713.9	15726.4	30394.9	14301	13080.8	1.34775	0.454805
P00488	Coagulation factor XIII A chain OS=Homo sapiens OX=9606 GN=F13A1 PE=1 SV=5	F13A1	83.2683	3993.53	4499.23	2482.52	12219.7	5973.17	6909.22	2.28715	0.046584
P00491	Purine nucleoside phosphorylase OS=Homo sapiens OX=9606 GN=PNP PE=1 SV=2	PNP	32.1179	8891.22	8320.33	9079.33	10459	11836	9253.13	1.19997	0.0786884
P00492	Hypoxanthine-guanine phosphoribosyltransferase OS=Homo sapiens OX=9606 GN=HPRT1 PE=1 SV=2	HPRT1	24.5794	6971.73	5712.78	8176.68	5956.45	6091.74	6525.03	0.890324	0.378011
P00505	Aspartate aminotransferase, mitochondrial OS=Homo sapiens OX=9606 GN=GOT2 PE=1 SV=3	GOT2	47.5177	941.956	3283.55	761.418	1513.82	2106.28	2228.76	1.17284	0.478586
P00558	Phosphoglycerate kinase 1 OS=Homo sapiens OX=9606 GN=PGK1 PE=1 SV=3	PGK1	44.6147	11498.5	13066.2	10624.4	9012.41	12009.1	11579.4	0.926453	0.498706
P00568	Adenylate kinase isoenzyme 1 OS=Homo sapiens OX=9606 GN=AK1 PE=1 SV=3	AK1	21.6348	51347.6	38125.3	42660.1	33000.4	41241.9	39892.8	0.863789	0.266199
P00734	Prothrombin OS=Homo sapiens OX=9606 GN=F2 PE=1 SV=2	F2	70.0369	6943.3	7229.55	10586.3	10223	5679.38	8460.52	0.983994	0.910607
P00736	Complement C1r subcomponent OS=Homo sapiens OX=9606 GN=C1R PE=1 SV=2	C1R	80.1185	6663.13	5562.97	5979.23	9273.35	5440.31	4901	1.07741	0.867019
P00738	Haptoglobin OS=Homo sapiens OX=9606 GN=HP PE=1 SV=1	HP	45.2053	40359.4	36586.9	27351.6	337962	79814.4	25991	4.25481	0.274278
P00739	Haptoglobin-related protein OS=Homo sapiens OX=9606 GN=HPR PE=2 SV=2	HPR	39.0296	2366.51	2497.14	3945.81	8441.4	9305.67	3877.26	2.45467	0.0559034
P00740	Coagulation factor IX OS=Homo sapiens OX=9606 GN=F9 PE=1 SV=2	F9	51.7784	5921.46	6035.09	4753.6	9145.85	5916.27	4862.1	1.19234	0.509981
P00742	Coagulation factor X OS=Homo sapiens OX=9606 GN=F10 PE=1 SV=2	F10	54.7317	4163.59	4765.37	6312.17	6661.14	3679.41	5137.43	1.01554	0.993648
P00746	Complement factor D OS=Homo sapiens OX=9606 GN=CFD PE=1 SV=5	CFD	27.0329	693.552	701.932	621.293	1059.06	342.79	376.633	0.881842	0.50682
P00747	Plasminogen OS=Homo sapiens OX=9606 GN=PLG PE=1 SV=2	PLG	90.569	12890.1	14859.8	17106.9	21910.1	10349.7	13924.2	1.02959	0.960226
P00748	Coagulation factor XII OS=Homo sapiens OX=9606 GN=F12 PE=1 SV=3	F12	67.7921	1998.91	1873.8	4138.79	2018.86	3370.95	3366.04	1.09291	0.692498
P00751	Complement factor B OS=Homo sapiens OX=9606 GN=CFB PE=1 SV=2	CFB	85.5329	12953.6	21510.1	16409	51558.3	15971.9	15134.2	1.62492	0.476433
P00915	Carbonic anhydrase 1 OS=Homo sapiens OX=9606 GN=CA1 PE=1 SV=2	CA1	28.8702	67309.7	72383.7	95981.5	61554.9	89729.4	87350.3	1.01256	0.952057
P00918	Carbonic anhydrase 2 OS=Homo sapiens OX=9606 GN=CA2 PE=1 SV=2	CA2	29.2461	12669.8	10134.8	13910.8	10600.4	12702.3	11341.5	0.943589	0.653166
P01008	Antithrombin-III OS=Homo sapiens OX=9606 GN=SERPINC1 PE=1 SV=1	SERPINC1	52.6024	20521.7	22058.5	26457.2	21828.5	14163.3	18354.9	0.787208	0.164808
P01009	Alpha-1-antitrypsin OS=Homo sapiens OX=9606 GN=SERPINA1 PE=1 SV=3	SERPINA1	46.7366	28660.3	28949.7	33703.6	61526.3	22269.8	23404	1.17398	0.898184
P01011	Alpha-1-antichymotrypsin OS=Homo sapiens OX=9606 GN=SERPINA3 PE=1 SV=2	SERPINA3	47.6509	40257.6	43752.3	43041.4	140312	33474.1	33982.4	1.63531	0.629583
P01019	Angiotensinogen OS=Homo sapiens OX=9606 GN=AGT PE=1 SV=3	AGT	53.1542	13447	13644	14637	19001.7	10722.8	8008.45	0.904263	0.550572
P01023	Alpha-2-macroglobulin OS=Homo sapiens OX=9606 GN=A2M PE=1 SV=3	A2M	163.291	57224.5	51532.9	55049.4	41333.3	37296.3	33920.4	0.68709	0.00430742
P01024	Complement C3 OS=Homo sapiens OX=9606 GN=C3 PE=1 SV=2	C3	187.148	31736.7	31707.3	29190.3	49491.7	35539.6	27264.3	1.21225	0.402556
P01031	Complement C5 OS=Homo sapiens OX=9606 GN=C5 PE=1 SV=4	C5	188.305	4820.9	4647.94	4506.73	8327.81	5221.44	5024.68	1.32903	0.190842
P01034	Cystatin-C OS=Homo sapiens OX=9606 GN=CST3 PE=1 SV=1	CST3	15.7992	23238.1	11928.9	32484.6	18664.5	33985.3	20019.3	1.07417	0.759795
P01042	Kininogen-1 OS=Homo sapiens OX=9606 GN=KNG1 PE=1 SV=2	KNG1	71.9574	29116	28357.4	33765.9	36466.7	24687	22660.1	0.918615	0.541476
P01111	GTPase NRas OS=Homo sapiens OX=9606 GN=NRAS PE=1 SV=1	NRAS	21.2292	3984.92	3894.78	3653.34	3301.06	2592.96	3228.74	0.79101	0.0421487
P01258	Calcitonin OS=Homo sapiens OX=9606 GN=CALCA PE=1 SV=3	CALCA	15.4674		18357			558.188	552.764	0.0302596
P01266	Thyroglobulin OS=Homo sapiens OX=9606 GN=TG PE=1 SV=5	TG	304.79	26343	353829	11751.2	4526.24	125978	1417.36	0.336599	0.388279
P01344	Insulin-like growth factor II OS=Homo sapiens OX=9606 GN=IGF2 PE=1 SV=1	IGF2	20.1403	656.933	399.402	1190.79	1152.63	584.022	874.738	1.1621	0.600856
P01591	Immunoglobulin J chain OS=Homo sapiens OX=9606 GN=JCHAIN PE=1 SV=4	JCHAIN	18.0986	69553.4	54681.5	83484.1	72984.5	105021	60095	1.14626	0.576782
P01597	Immunoglobulin kappa variable 1-39 OS=Homo sapiens OX=9606 GN=IGKV1-39 PE=1 SV=2	IGKV1-39	12.7375	4461.75	6763.19	3875.36	4495.73	4875.85	15978.9	1.6788	0.455158
P01602	Immunoglobulin kappa variable 1-5 OS=Homo sapiens OX=9606 GN=IGKV1-5 PE=1 SV=2	IGKV1-5	12.7815	30990.7	38571	32385.7	32077.1	23594.2	39689.2	0.93539	0.635472
P01619	Immunoglobulin kappa variable 3-20 OS=Homo sapiens OX=9606 GN=IGKV3-20 PE=1 SV=2	IGKV3-20	12.5571	71250.9	60794.4	55113	71118.1	62742.6	71999.4	1.09993	0.317696
P01700	Immunoglobulin lambda variable 1-47 OS=Homo sapiens OX=9606 GN=IGLV1-47 PE=1 SV=2	IGLV1-47	12.2836	42805.6	39392.2	39181.5	34887.7	61686.7	47529.4	1.18722	0.432688
P01701	Immunoglobulin lambda variable 1-51 OS=Homo sapiens OX=9606 GN=IGLV1-51 PE=1 SV=2	IGLV1-51	12.2487	17845.4	22010.4	40479.7	28164.9	46173.9	26750.5	1.25834	0.434845
P01706	Immunoglobulin lambda variable 2-11 OS=Homo sapiens OX=9606 GN=IGLV2-11 PE=1 SV=2	IGLV2-11	12.644	4286.47	14746.9	9738.59	4560.45	24165	8354.74	1.28876	0.83605
P01709	Immunoglobulin lambda variable 2-8 OS=Homo sapiens OX=9606 GN=IGLV2-8 PE=1 SV=2	IGLV2-8	12.3816	9022.49	6565.78	11748.1	8432.59	11246.1	11694.5	1.14767	0.47514
P01721	Immunoglobulin lambda variable 6-57 OS=Homo sapiens OX=9606 GN=IGLV6-57 PE=1 SV=2	IGLV6-57	12.5657	22342.7	18789.8	5279.6	26384.9	22093.2	38599.7	1.87619	0.185427
P01742	Immunoglobulin heavy variable 1-69 OS=Homo sapiens OX=9606 GN=IGHV1-69 PE=1 SV=2	IGHV1-69	12.6594	74277.1	75724.5	61264.3	79736.3	82361.5	86957	1.17887	0.0801169
P01766	Immunoglobulin heavy variable 3-13 OS=Homo sapiens OX=9606 GN=IGHV3-13 PE=1 SV=2	IGHV3-13	12.5062		10778.9	11372.5	8045.98	10509.6	6086.23	0.741619	0.21223
P01768	Immunoglobulin heavy variable 3-30 OS=Homo sapiens OX=9606 GN=IGHV3-30 PE=1 SV=2	IGHV3-30	12.9468	42035.6	42337.4	43291.2	46092.9	30841.6	63637.2	1.10111	0.811108
P01780	Immunoglobulin heavy variable 3-7 OS=Homo sapiens OX=9606 GN=IGHV3-7 PE=1 SV=2	IGHV3-7	12.9427	104186	125785	124062	124040	112783	129011	1.03333	0.656575
P01782	Immunoglobulin heavy variable 3-9 OS=Homo sapiens OX=9606 GN=IGHV3-9 PE=1 SV=2	IGHV3-9	12.9447	58064.1	113496	66263.8	70620.5	74205.2	48917.6	0.814649	0.506268
P01814	Immunoglobulin heavy variable 2-70 OS=Homo sapiens OX=9606 GN=IGHV2-70 PE=1 SV=2	IGHV2-70	13.2604	1921.59	3259.84	1328.39	2286.83	6723.99	4827.3	2.12573	0.151215
P01833	Polymeric immunoglobulin receptor OS=Homo sapiens OX=9606 GN=PIGR PE=1 SV=4	PIGR	83.2836	309.401	1612.1	2940.78	1408.35	2872.03	1384.13	1.16499	0.566101
P01834	Immunoglobulin kappa constant OS=Homo sapiens OX=9606 GN=IGKC PE=1 SV=2	IGKC	11.765	16843.9	13533.4	11200.9	18295.2	13608.6	11536.9	1.04479	0.837295
P01857	Immunoglobulin heavy constant gamma 1 OS=Homo sapiens OX=9606 GN=IGHG1 PE=1 SV=1	IGHG1	36.1059	63677.6	42826.9	42104.4	54398.4	33509.3	56184.7	0.969608	0.867868
P01859	Immunoglobulin heavy constant gamma 2 OS=Homo sapiens OX=9606 GN=IGHG2 PE=1 SV=2	IGHG2	35.9006	1.55785e+06	1.20899e+06	1.36033e+06	1.84992e+06	1.34282e+06	999848	1.01585	0.959612
P01860	Immunoglobulin heavy constant gamma 3 OS=Homo sapiens OX=9606 GN=IGHG3 PE=1 SV=2	IGHG3	41.2869	436918	304736	252499	383802	309778	341440	1.04111	0.73387
P01861	Immunoglobulin heavy constant gamma 4 OS=Homo sapiens OX=9606 GN=IGHG4 PE=1 SV=1	IGHG4	35.9406	5280.63	3262.36	1129.77	10714.9	3096.91	16300.1	3.11306	0.176133
P01871	Immunoglobulin heavy constant mu OS=Homo sapiens OX=9606 GN=IGHM PE=1 SV=4	IGHM	49.4397	111117	68706.7	179490	102131	87953.9	93576.8	0.789453	0.592654
P01876	Immunoglobulin heavy constant alpha 1 OS=Homo sapiens OX=9606 GN=IGHA1 PE=1 SV=2	IGHA1	37.6546	61508.7	90390.6	94711.7	97421.8	170328	68801.5	1.36471	0.434621
P01877	Immunoglobulin heavy constant alpha 2 OS=Homo sapiens OX=9606 GN=IGHA2 PE=1 SV=4	IGHA2	36.5913	56591.5	97369.9	88711.8	101988	153345	71797.8	1.34803	0.371934
P01880	Immunoglobulin heavy constant delta OS=Homo sapiens OX=9606 GN=IGHD PE=1 SV=3	IGHD	42.3528	32295.8	33548.1	11074.7	33361.3	34204.2	19894	1.13704	0.62661
P01889	HLA class I histocompatibility antigen, B alpha chain OS=Homo sapiens OX=9606 GN=HLA-B PE=1 SV=3	HLA-B	40.4601	1312.73	1252.65	735.785	1796.87	2453.57	6441.68	3.23889	0.0693504
P01893	Putative HLA class I histocompatibility antigen, alpha chain H OS=Homo sapiens OX=9606 GN=HLA-H PE=5 SV=3	HLA-H	40.8919	201.654	329.82	167.118	191.173	258.479	927.505	1.97133	0.419079
P01903	HLA class II histocompatibility antigen, DR alpha chain OS=Homo sapiens OX=9606 GN=HLA-DRA PE=1 SV=2	HLA-DRA	28.621				990.229	2425.56	4309.54
P01911	HLA class II histocompatibility antigen, DRB1 beta chain OS=Homo sapiens OX=9606 GN=HLA-DRB1 PE=1 SV=2	HLA-DRB1	29.9661	368.234	381.989	403.058	932.571	1281.9	3855.56	5.26327	0.0272015
P02008	Hemoglobin subunit zeta OS=Homo sapiens OX=9606 GN=HBZ PE=1 SV=2	HBZ	15.637	372.638	846.923	18729.3	6336.91	577.108	27937.3	1.74703	0.594171
P02042	Hemoglobin subunit delta OS=Homo sapiens OX=9606 GN=HBD PE=1 SV=2	HBD	16.0555	205193	187450	247214	184166	224935	187456	0.932331	0.550012
P02100	Hemoglobin subunit epsilon OS=Homo sapiens OX=9606 GN=HBE1 PE=1 SV=2	HBE1	16.2028	10576.7	13283.5	11255.9	12473.1	17205.6	14663	1.26272	0.117078
P02144	Myoglobin OS=Homo sapiens OX=9606 GN=MB PE=1 SV=2	MB	17.1838		997.852		1491.79	36361.7	3665.9	13.8696
P02452	Collagen alpha-1(I) chain OS=Homo sapiens OX=9606 GN=COL1A1 PE=1 SV=6	COL1A1	138.911	613.473	6744.84	331.645	2974.2	3532.7	3158.94	1.25694	0.312812
P02461	Collagen alpha-1(III) chain OS=Homo sapiens OX=9606 GN=COL3A1 PE=1 SV=4	COL3A1	138.564		1993.78	1090.34	3086.87	1659.76	2084.58	1.47664	0.304329
P02462	Collagen alpha-1(IV) chain OS=Homo sapiens OX=9606 GN=COL4A1 PE=1 SV=4	COL4A1	160.611		2011.5	425.696	308.084	2185.17	480.066	0.813316	0.775841
P02511	Alpha-crystallin B chain OS=Homo sapiens OX=9606 GN=CRYAB PE=1 SV=2	CRYAB	20.1589	376.15	4152.7	449.646	473.048	5592.76	765.009	1.37207	0.760503
P02533	Keratin, type I cytoskeletal 14 OS=Homo sapiens OX=9606 GN=KRT14 PE=1 SV=4	KRT14	51.5615	4980.55	6397.06	5071.02	2810.4	19333.2	9518.3	1.9249	0.53288
P02538	Keratin, type II cytoskeletal 6A OS=Homo sapiens OX=9606 GN=KRT6A PE=1 SV=3	KRT6A	60.045	3400.24	3693.5	2600.72	1862.17	9406.78	4588.85	1.63576	0.565907
P02545	Prelamin-A/C OS=Homo sapiens OX=9606 GN=LMNA PE=1 SV=1	LMNA	74.1395	845.951	5814.09	799.641	1290.89	3851.98	2625.02	1.04132	0.611334
P02549	Spectrin alpha chain, erythrocytic 1 OS=Homo sapiens OX=9606 GN=SPTA1 PE=1 SV=5	SPTA1	280.014	22680.1	16671.5	23704.7	16162.7	19366.1	18637.4	0.859014	0.311263
P02647	Apolipoprotein A-I OS=Homo sapiens OX=9606 GN=APOA1 PE=1 SV=1	APOA1	30.7778	74633.8	64147.8	103200	42222.8	57212.2	41990.9	0.584448	0.038354
P02649	Apolipoprotein E OS=Homo sapiens OX=9606 GN=APOE PE=1 SV=1	APOE	36.1541	15067.6	14057	38758.6	13228.9	17978	10151.9	0.609265	0.327985
P02652	Apolipoprotein A-II OS=Homo sapiens OX=9606 GN=APOA2 PE=1 SV=1	APOA2	11.175	112383	87408	167469	80062.5	92561.7	101882	0.747443	0.267806
P02654	Apolipoprotein C-I OS=Homo sapiens OX=9606 GN=APOC1 PE=1 SV=1	APOC1	9.33192	30517.1	31169.2	46786.3	16309.8	21859.5	24129.7	0.57433	0.0396207
P02655	Apolipoprotein C-II OS=Homo sapiens OX=9606 GN=APOC2 PE=1 SV=1	APOC2	11.2839	41366	40780.6	55237.1	18988.8	57476.2	25356.4	0.741146	0.307188
P02656	Apolipoprotein C-III OS=Homo sapiens OX=9606 GN=APOC3 PE=1 SV=1	APOC3	10.8523	33114.6	32294.5	36901.8	21159.4	38173.3	14939.2	0.725944	0.226829
P02671	Fibrinogen alpha chain OS=Homo sapiens OX=9606 GN=FGA PE=1 SV=2	FGA	94.973	19893.8	12735.9	11562.1	72410	14210.4	22714.4	2.4741	0.247743
P02675	Fibrinogen beta chain OS=Homo sapiens OX=9606 GN=FGB PE=1 SV=2	FGB	55.9282	30556	21700.9	18791.7	100393	28846	33654.3	2.29271	0.176446
P02679	Fibrinogen gamma chain OS=Homo sapiens OX=9606 GN=FGG PE=1 SV=3	FGG	51.5117	23433.2	16222.5	13541.7	80795	21098.3	26032.7	2.40474	0.183555
P02730	Band 3 anion transport protein OS=Homo sapiens OX=9606 GN=SLC4A1 PE=1 SV=3	SLC4A1	101.792	43657.1	33062.3	43598.6	31449.7	39095.2	33689	0.866321	0.283219
P02741	C-reactive protein OS=Homo sapiens OX=9606 GN=CRP PE=1 SV=1	CRP	25.0386	371.651	1175.06	2459.22	47960.2	3382.2	1945.01	13.3021	0.169471
P02743	Serum amyloid P-component OS=Homo sapiens OX=9606 GN=APCS PE=1 SV=2	APCS	25.3871	29173.4	35065.9	24115.1	102648	45211.4	50863.3	2.24915	0.0535619
P02745	Complement C1q subcomponent subunit A OS=Homo sapiens OX=9606 GN=C1QA PE=1 SV=2	C1QA	26.0166	33986.1	37139.2	25570.9	56400.8	32115.2	33659	1.26349	0.375192
P02746	Complement C1q subcomponent subunit B OS=Homo sapiens OX=9606 GN=C1QB PE=1 SV=3	C1QB	26.7218	7179.32	6098.39	5434.06	8210.84	5367.04	4598.46	0.971385	0.793574
P02747	Complement C1q subcomponent subunit C OS=Homo sapiens OX=9606 GN=C1QC PE=1 SV=3	C1QC	25.7736	21563.8	14407.5	16073.9	22342.7	14024.7	15633	0.999138	0.973997
P02748	Complement component C9 OS=Homo sapiens OX=9606 GN=C9 PE=1 SV=2	C9	63.1734	18624.5	17251.9	17386.3	57536.5	14828.7	17332.3	1.68406	0.491534
P02749	Beta-2-glycoprotein 1 OS=Homo sapiens OX=9606 GN=APOH PE=1 SV=3	APOH	38.2981	60977.7	37893.3	69015	58920.7	38210	43861.5	0.839809	0.513274
P02750	Leucine-rich alpha-2-glycoprotein OS=Homo sapiens OX=9606 GN=LRG1 PE=1 SV=2	LRG1	38.1779	18649.4	15573	13535.1	56747.7	11013.6	11559.3	1.66091	0.729326
P02751	Fibronectin OS=Homo sapiens OX=9606 GN=FN1 PE=1 SV=5	FN1	272.32	11966.3	7925.86	13497.4	15641	10043.3	12616.7	1.1471	0.517957
P02753	Retinol-binding protein 4 OS=Homo sapiens OX=9606 GN=RBP4 PE=1 SV=3	RBP4	23.01	13520.4	10976.1	15649	8144.73	12790.4	11504.7	0.808058	0.266168
P02760	Protein AMBP OS=Homo sapiens OX=9606 GN=AMBP PE=1 SV=1	AMBP	38.9995	6581.44	7103.65	8171.41	9111.5	5415.37	5866.47	0.933055	0.622641
P02763	Alpha-1-acid glycoprotein 1 OS=Homo sapiens OX=9606 GN=ORM1 PE=1 SV=2	ORM1	23.5396	6489.89	5492.44	4464.04	40775.6	9119.02	7794.65	3.50772	0.146745
P02765	Alpha-2-HS-glycoprotein OS=Homo sapiens OX=9606 GN=AHSG PE=1 SV=2	AHSG	39.3407	93356.8	116359	152690	80969.6	78721.2	64404	0.618352	0.0433149
P02766	Transthyretin OS=Homo sapiens OX=9606 GN=TTR PE=1 SV=1	TTR	15.887	101241	109043	120299	59057.4	85022.5	81857.8	0.683453	0.036119
P02768	Albumin OS=Homo sapiens OX=9606 GN=ALB PE=1 SV=2	ALB	69.3667	353230	387667	504676	280272	256893	297219	0.66988	0.0272892
P02774	Vitamin D-binding protein OS=Homo sapiens OX=9606 GN=GC PE=1 SV=2	GC	52.9175	38975.5	38097.8	40484.2	56219.2	28153.3	31483.8	0.985529	0.785684
P02776	Platelet factor 4 OS=Homo sapiens OX=9606 GN=PF4 PE=1 SV=2	PF4	10.8449	3739.62	2429.7	3035.41	7038.85	5403.63	4227.78	1.81105	0.0380855
P02786	Transferrin receptor protein 1 OS=Homo sapiens OX=9606 GN=TFRC PE=1 SV=2	TFRC	84.8714	449.764	446.179	588.615	1510.07	521.412	600.524	1.77292	0.25198
P02787	Serotransferrin OS=Homo sapiens OX=9606 GN=TF PE=1 SV=4	TF	77.0499	66805.9	78960.8	90342.3	57205.3	57694.8	61896.2	0.748791	0.0358782
P02788	Lactotransferrin OS=Homo sapiens OX=9606 GN=LTF PE=1 SV=6	LTF	78.182	4210.38	2589.99	2657.7	6566.41	4554.92	5600.19	1.76796	0.0370508
P02790	Hemopexin OS=Homo sapiens OX=9606 GN=HPX PE=1 SV=2	HPX	51.6764	38831.9	39112.2	41818.3	66824.6	35629.1	38557.3	1.17742	0.570962
P02792	Ferritin light chain OS=Homo sapiens OX=9606 GN=FTL PE=1 SV=2	FTL	20.0197	584.635	1586.63	283.569	11002.3	3079.3	6872.93	8.53606	0.0220765
P02794	Ferritin heavy chain OS=Homo sapiens OX=9606 GN=FTH1 PE=1 SV=2	FTH1	21.2256	337.633	1255.72	347.972	1651.76	1327.26	1659.93	2.38958	0.0717344
P03950	Angiogenin OS=Homo sapiens OX=9606 GN=ANG PE=1 SV=1	ANG	16.5501	2073.12	3374.79	2342.62	1648.58	2294.35	2826.97	0.86899	0.543442
P03951	Coagulation factor XI OS=Homo sapiens OX=9606 GN=F11 PE=1 SV=1	F11	70.1091	1656.89	1405.92	1773.67	3153.03	1885.9	1846.01	1.42354	0.158381
P03952	Plasma kallikrein OS=Homo sapiens OX=9606 GN=KLKB1 PE=1 SV=1	KLKB1	71.3697	7704.56	7317.82	9098.62	8315.24	5900.34	5810.3	0.830226	0.218255
P04003	C4b-binding protein alpha chain OS=Homo sapiens OX=9606 GN=C4BPA PE=1 SV=2	C4BPA	67.0332	10427.1	11802.7	9182.29	23326.1	11046.2	7845.78	1.34401	0.588185
P04004	Vitronectin OS=Homo sapiens OX=9606 GN=VTN PE=1 SV=1	VTN	54.3056	44109.2	53252.9	51034.8	56564.1	40903.9	38538.7	0.916506	0.496879
P04040	Catalase OS=Homo sapiens OX=9606 GN=CAT PE=1 SV=3	CAT	59.7562	88179.1	60801.2	64443.9	53914.6	80256.9	70058.7	0.956921	0.803705
P04075	Fructose-bisphosphate aldolase A OS=Homo sapiens OX=9606 GN=ALDOA PE=1 SV=2	ALDOA	39.42	15561.1	18092.1	17533.1	16995.5	24213.4	17850.1	1.1538	0.33094
P04080	Cystatin-B OS=Homo sapiens OX=9606 GN=CSTB PE=1 SV=2	CSTB	11.1396	1361.86	2052.48	4113.46	2012.58	2841.44	1837.61	0.888921	0.935623
P04083	Annexin A1 OS=Homo sapiens OX=9606 GN=ANXA1 PE=1 SV=2	ANXA1	38.7142	2678.37	4700.21	2692.06	3741.76	6251.7	4929.11	1.48179	0.162024
P04114	Apolipoprotein B-100 OS=Homo sapiens OX=9606 GN=APOB PE=1 SV=2	APOB	515.605	19219.9	13182.6	20276.9	16042.5	11692.7	11876.5	0.75194	0.176995
P04179	Superoxide dismutase [Mn], mitochondrial OS=Homo sapiens OX=9606 GN=SOD2 PE=1 SV=3	SOD2	24.7501		434.336		1161.31	611.196	2250.61	3.08756
P04180	Phosphatidylcholine-sterol acyltransferase OS=Homo sapiens OX=9606 GN=LCAT PE=1 SV=1	LCAT	49.5779	7212.43	7098.07	6866.72	7429.6	6099.26	4878.36	0.869199	0.275014
P04196	Histidine-rich glycoprotein OS=Homo sapiens OX=9606 GN=HRG PE=1 SV=1	HRG	59.5783	6921.82	8845.82	15071.1	6579.5	7968.65	5332.85	0.644676	0.196792
P04216	Thy-1 membrane glycoprotein OS=Homo sapiens OX=9606 GN=THY1 PE=1 SV=2	THY1	17.9347		337.521		1194.52	625.222	1160.56	2.94333
P04217	Alpha-1B-glycoprotein OS=Homo sapiens OX=9606 GN=A1BG PE=1 SV=4	A1BG	54.2535	56020.6	54239.1	72036	80424.1	51110.2	48454.8	0.987347	0.87262
P04259	Keratin, type II cytoskeletal 6B OS=Homo sapiens OX=9606 GN=KRT6B PE=1 SV=5	KRT6B	60.0669			529.336		366.641		0.692643
P04264	Keratin, type II cytoskeletal 1 OS=Homo sapiens OX=9606 GN=KRT1 PE=1 SV=6	KRT1	66.0387	7887.11	7811.31	4785.58	5402.22	30180	17577.1	2.59516	0.228771
P04275	von Willebrand factor OS=Homo sapiens OX=9606 GN=VWF PE=1 SV=4	VWF	309.265	4121.8	940.14	3594.41	6007.94	1789.33	2982.27	1.24528	0.661057
P04278	Sex hormone-binding globulin OS=Homo sapiens OX=9606 GN=SHBG PE=1 SV=2	SHBG	43.7792	8049.05	9375.23	12199.5	2789.52	5054.92	7980.21	0.534187	0.0992699
P04406	Glyceraldehyde-3-phosphate dehydrogenase OS=Homo sapiens OX=9606 GN=GAPDH PE=1 SV=3	GAPDH	36.0532	15676.1	17081	14050.5	14961.5	16392.6	17763.7	1.04936	0.550916
P04424	Argininosuccinate lyase OS=Homo sapiens OX=9606 GN=ASL PE=1 SV=4	ASL	51.658	1632.29	1118.61	1408.79	1325.22	1338.09	1249.06	0.940543	0.679356
P04439	HLA class I histocompatibility antigen, A alpha chain OS=Homo sapiens OX=9606 GN=HLA-A PE=1 SV=2	HLA-A	40.8407	385.499	1176.01	1513.79	1086.03	2336.02	4019.03	2.41963	0.18738
P04632	Calpain small subunit 1 OS=Homo sapiens OX=9606 GN=CAPNS1 PE=1 SV=1	CAPNS1	28.3157	14217.2	11379.9	12620.6	10367.9	14134.2	14904	1.0311	0.871498
P04746	Pancreatic alpha-amylase OS=Homo sapiens OX=9606 GN=AMY2A PE=1 SV=2	AMY2A	57.7069		172.926	68.3763		164.333		1.36205
P04792	Heat shock protein beta-1 OS=Homo sapiens OX=9606 GN=HSPB1 PE=1 SV=2	HSPB1	22.7825	2119.32	21062.8	5424.17	10213.7	14603.4	13499.4	1.33945	0.354802
P04839	Cytochrome b-245 heavy chain OS=Homo sapiens OX=9606 GN=CYBB PE=1 SV=2	CYBB	65.3359	264.822	233.576	130.279	463.134	390.755	603.453	2.31811	0.0262709
P04843	Dolichyl-diphosphooligosaccharide--protein glycosyltransferase subunit 1 OS=Homo sapiens OX=9606 GN=RPN1 PE=1 SV=1	RPN1	68.5694	848.505	2112.68	538.023	1336.91	1370.46	2401.53	1.46002	0.319328
P04899	Guanine nucleotide-binding protein G(i) subunit alpha-2 OS=Homo sapiens OX=9606 GN=GNAI2 PE=1 SV=3	GNAI2	40.4509	1232.85	1854.86	1019.81	2472.73	1776.2	2971.9	1.75795	0.0686218
P04908	Histone H2A type 1-B/E OS=Homo sapiens OX=9606 GN=H2AC8 PE=1 SV=2	H2AC8	14.1355	47438	111376	30905	54249	61310.8	101445	1.14382	0.597702
P05023	Sodium/potassium-transporting ATPase subunit alpha-1 OS=Homo sapiens OX=9606 GN=ATP1A1 PE=1 SV=1	ATP1A1	112.896	818.818	4845.64	826.245	1113.23	2556.02	2086.35	0.886746	0.773204
P05089	Arginase-1 OS=Homo sapiens OX=9606 GN=ARG1 PE=1 SV=2	ARG1	34.7349	2433.26	1286.9	2670.79	1061.96	1784.3	1834.04	0.732333	0.370214
P05090	Apolipoprotein D OS=Homo sapiens OX=9606 GN=APOD PE=1 SV=1	APOD	21.2755	25812.4	18750.8	54996.5	18498	13593.6	19672	0.519926	0.173223
P05106	Integrin beta-3 OS=Homo sapiens OX=9606 GN=ITGB3 PE=1 SV=2	ITGB3	87.0578	1813.41	1699.27	434.782	3705.18	1728.08	2732.02	2.06849	0.172079
P05107	Integrin beta-2 OS=Homo sapiens OX=9606 GN=ITGB2 PE=1 SV=2	ITGB2	84.7818	712.77	434.58	193.902	1120.11	602.912	1055.2	2.07136	0.126078
P05109	Protein S100-A8 OS=Homo sapiens OX=9606 GN=S100A8 PE=1 SV=1	S100A8	10.8345	8267.25	5643.37	4194.3	18768	8601.08	8848.74	2.00044	0.108927
P05141	ADP/ATP translocase 2 OS=Homo sapiens OX=9606 GN=SLC25A5 PE=1 SV=7	SLC25A5	32.8522	2080	6828.26	1095.05	4522	5961.9	11345.8	2.18225	0.174081
P05154	Plasma serine protease inhibitor OS=Homo sapiens OX=9606 GN=SERPINA5 PE=1 SV=3	SERPINA5	45.6747	6190.53	6208.93	11575.2	5957.05	7867.45	5520.03	0.806874	0.483592
P05155	Plasma protease C1 inhibitor OS=Homo sapiens OX=9606 GN=SERPING1 PE=1 SV=2	SERPING1	55.1542	55183.7	56313.7	67084.1	86909.9	42490.2	55674.7	1.03636	0.984054
P05156	Complement factor I OS=Homo sapiens OX=9606 GN=CFI PE=1 SV=2	CFI	65.7502	9309.66	8553.46	9386.3	21532	10235.9	7091.43	1.42606	0.495194
P05161	Ubiquitin-like protein ISG15 OS=Homo sapiens OX=9606 GN=ISG15 PE=1 SV=5	ISG15	17.8875	704.527	461.975	782.406	831.949	1847.57	1319.53	2.05194	0.0701002
P05164	Myeloperoxidase OS=Homo sapiens OX=9606 GN=MPO PE=1 SV=1	MPO	83.8686	5239.74	3290.16	2797.01	8711.06	4799.56	4760.7	1.61309	0.160372
P05198	Eukaryotic translation initiation factor 2 subunit 1 OS=Homo sapiens OX=9606 GN=EIF2S1 PE=1 SV=3	EIF2S1	36.1122	1509.31		1864.26	1741.36	2908.28	4186.37	1.74612	0.234803
P05388	60S acidic ribosomal protein P0 OS=Homo sapiens OX=9606 GN=RPLP0 PE=1 SV=1	RPLP0	34.2735	1170.15	2786.52	1982.71	2265.87	2929.68	4543.13	1.63968	0.188234
P05452	Tetranectin OS=Homo sapiens OX=9606 GN=CLEC3B PE=1 SV=3	CLEC3B	22.5368	14510.2	14179.1	21081.2	11281.4	11460.3	11281.3	0.683599	0.047634
P05455	Lupus La protein OS=Homo sapiens OX=9606 GN=SSB PE=1 SV=2	SSB	46.8371	444.897	1026.97	458.364	603.22	921.373	1082.66	1.35075	0.339667
P05543	Thyroxine-binding globulin OS=Homo sapiens OX=9606 GN=SERPINA7 PE=1 SV=2	SERPINA7	46.3245	4820.5	5986.92	7552.95	5733.73	4644.1	4865.93	0.830254	0.296539
P05546	Heparin cofactor 2 OS=Homo sapiens OX=9606 GN=SERPIND1 PE=1 SV=3	SERPIND1	57.0706	14277.8	13658.5	15981.1	30705.8	17242.9	10756.2	1.33671	0.548341
P05556	Integrin beta-1 OS=Homo sapiens OX=9606 GN=ITGB1 PE=1 SV=2	ITGB1	88.4153	86.058	229.518	14.1073	470.506	6.42723	463.619	2.8529	0.759882
P05783	Keratin, type I cytoskeletal 18 OS=Homo sapiens OX=9606 GN=KRT18 PE=1 SV=2	KRT18	48.0578	1641.56	14758.4	1123.42	614.69	9421.31	2859.92	0.735928	0.890245
P05787	Keratin, type II cytoskeletal 8 OS=Homo sapiens OX=9606 GN=KRT8 PE=1 SV=7	KRT8	53.7042	1362.56	8021.85	867.558	670.082	6170.18	2318.34	0.893352	0.99712
P05976	Myosin light chain 1/3, skeletal muscle isoform OS=Homo sapiens OX=9606 GN=MYL1 PE=1 SV=3	MYL1	21.1451		504.867		611.751	19630.9	336.091	13.5869
P06132	Uroporphyrinogen decarboxylase OS=Homo sapiens OX=9606 GN=UROD PE=1 SV=2	UROD	40.7869	2143.22	1438.63	2127.4	1479.94	2311.68	2047.68	1.02278	0.912414
P06276	Cholinesterase OS=Homo sapiens OX=9606 GN=BCHE PE=1 SV=1	BCHE	68.4181	5017.05	3840.39	6648.68	5596.37	5371.72	5353.74	1.05261	0.657486
P06312	Immunoglobulin kappa variable 4-1 OS=Homo sapiens OX=9606 GN=IGKV4-1 PE=1 SV=1	IGKV4-1	13.38	50856.2	39488.7	42100.3	67404.2	42589.3	64187.3	1.31512	0.188898
P06396	Gelsolin OS=Homo sapiens OX=9606 GN=GSN PE=1 SV=1	GSN	85.6975	12775.8	13116.8	16745.2	9868.66	9926.93	10505.1	0.710652	0.0193997
P06576	ATP synthase subunit beta, mitochondrial OS=Homo sapiens OX=9606 GN=ATP5F1B PE=1 SV=3	ATP5F1B	56.5599	3258.43	11507.1	1367.27	4282.42	7894.68	9085.66	1.31798	0.417077
P06681	Complement C2 OS=Homo sapiens OX=9606 GN=C2 PE=1 SV=2	C2	83.2678	5943.92	5009.23	5532.89	8991.75	4735.92	4291.33	1.09299	0.891137
P06702	Protein S100-A9 OS=Homo sapiens OX=9606 GN=S100A9 PE=1 SV=1	S100A9	13.242	7322.2	4947	4637.83	17148.5	7598.61	7888.67	1.93031	0.115534
P06703	Protein S100-A6 OS=Homo sapiens OX=9606 GN=S100A6 PE=1 SV=1	S100A6	10.1797	340103	368835	331783	200603	409467	314523	0.888417	0.492675
P06727	Apolipoprotein A-IV OS=Homo sapiens OX=9606 GN=APOA4 PE=1 SV=4	APOA4	45.372	20241.1	30413.2	40590.4	16500.3	15644.3	9072.75	0.451722	0.0469137
P06730	Eukaryotic translation initiation factor 4E OS=Homo sapiens OX=9606 GN=EIF4E PE=1 SV=2	EIF4E	25.0972	2585.31	2744.55	2804.21	2777.24	2530.1	3728.5	1.11086	0.485113
P06732	Creatine kinase M-type OS=Homo sapiens OX=9606 GN=CKM PE=1 SV=2	CKM	43.1011		620.437		1427.41	53225.1	3737.27	31.3703
P06733	Alpha-enolase OS=Homo sapiens OX=9606 GN=ENO1 PE=1 SV=2	ENO1	47.169	7190.98	11504.2	7696.58	10159.2	9793.42	11257.2	1.18256	0.284401
P06744	Glucose-6-phosphate isomerase OS=Homo sapiens OX=9606 GN=GPI PE=1 SV=4	GPI	63.1471	4112.52	6790.4	4725.97	6451.33	6251.95	6731.18	1.2435	0.186531
P06748	Nucleophosmin OS=Homo sapiens OX=9606 GN=NPM1 PE=1 SV=2	NPM1	32.575	269.01	2181.7		668.083	1293.35	1328.5	0.894958	0.732343
P06753	Tropomyosin alpha-3 chain OS=Homo sapiens OX=9606 GN=TPM3 PE=1 SV=2	TPM3	32.95	26859	23676.9	29789.9	24762	28145.4	29233	1.02259	0.785401
P06865	Beta-hexosaminidase subunit alpha OS=Homo sapiens OX=9606 GN=HEXA PE=1 SV=2	HEXA	60.7028		1559.5		871.471	996.196	711.185	0.551212
P06899	Histone H2B type 1-J OS=Homo sapiens OX=9606 GN=H2BC11 PE=1 SV=3	H2BC11	13.9042	1213.33	4418.63		2007.69	2509.52	2654.04	0.848875	0.975644
P07108	Acyl-CoA-binding protein OS=Homo sapiens OX=9606 GN=DBI PE=1 SV=2	DBI	10.0444	1073.79	2754.48	1003.73	2349.6	3534.32	3966.66	2.03861	0.0913303
P07195	L-lactate dehydrogenase B chain OS=Homo sapiens OX=9606 GN=LDHB PE=1 SV=2	LDHB	36.6385	21927.7	23224.8	22607	20593.6	22344.3	19165.1	0.91652	0.133734
P07202	Thyroid peroxidase OS=Homo sapiens OX=9606 GN=TPO PE=1 SV=4	TPO	102.963	409.77	4176.65	1002.38	157.508	1792.37	1027.37	0.532716	0.585065
P07203	Glutathione peroxidase 1 OS=Homo sapiens OX=9606 GN=GPX1 PE=1 SV=4	GPX1	22.0882	12522.6	9171.97	7825.18	9130.13	12128.2	9874.3	1.05464	0.707309
P07225	Vitamin K-dependent protein S OS=Homo sapiens OX=9606 GN=PROS1 PE=1 SV=1	PROS1	75.1226	15067.4	10680.4	15174.6	23639.6	14381.6	12876.3	1.24376	0.426185
P07237	Protein disulfide-isomerase OS=Homo sapiens OX=9606 GN=P4HB PE=1 SV=3	P4HB	57.1164	909.056	2590.77	696.176	2771.78	1903.29	4052.97	2.08009	0.134057
P07305	Histone H1.0 OS=Homo sapiens OX=9606 GN=H1-0 PE=1 SV=3	H1-0	20.8629	1879.56	18621.2	643.463	1331.16	10622	2097.57	0.664518	0.941536
P07339	Cathepsin D OS=Homo sapiens OX=9606 GN=CTSD PE=1 SV=1	CTSD	44.5522	639.234	2910.49	817.848	2061.92	3523.07	8183.6	3.15246	0.119067
P07355	Annexin A2 OS=Homo sapiens OX=9606 GN=ANXA2 PE=1 SV=2	ANXA2	38.604	3683.14	12283.8	3337.7	6101.6	14622.5	12520.2	1.72209	0.251422
P07357	Complement component C8 alpha chain OS=Homo sapiens OX=9606 GN=C8A PE=1 SV=2	C8A	65.1632	5958.97	5312.5	5778.46	9298.64	5302.06	5211.82	1.16203	0.589289
P07358	Complement component C8 beta chain OS=Homo sapiens OX=9606 GN=C8B PE=1 SV=3	C8B	67.0469	6651.41	4936.62	4878.13	11602.1	5247.83	5393.01	1.35083	0.439614
P07359	Platelet glycoprotein Ib alpha chain OS=Homo sapiens OX=9606 GN=GP1BA PE=1 SV=2	GP1BA	71.54	3926.43	3392.05	1237.01	5255.5	3372.53	4122.35	1.49032	0.266782
P07360	Complement component C8 gamma chain OS=Homo sapiens OX=9606 GN=C8G PE=1 SV=3	C8G	22.2775	5330.23	5026.89	5900.09	13792.2	6311.4	6776.08	1.6534	0.158979
P07384	Calpain-1 catalytic subunit OS=Homo sapiens OX=9606 GN=CAPN1 PE=1 SV=1	CAPN1	81.8901	12095.6	10681.4	11473.9	9296.93	11133.5	11255.4	0.925107	0.325345
P07437	Tubulin beta chain OS=Homo sapiens OX=9606 GN=TUBB PE=1 SV=2	TUBB	49.6708	5385.09	14371.9	4073.42	13786.8	15041.3	20467.3	2.06859	0.0965667
P07451	Carbonic anhydrase 3 OS=Homo sapiens OX=9606 GN=CA3 PE=1 SV=3	CA3	29.5574	6863.39	8671.88	9838.93	5750.26	14496.1	6554.74	1.05624	0.943716
P07585	Decorin OS=Homo sapiens OX=9606 GN=DCN PE=1 SV=1	DCN	39.7468	2393.9	19748.5	2063.42	13006.5	9192.39	10289.3	1.34217	0.315299
P07602	Prosaposin OS=Homo sapiens OX=9606 GN=PSAP PE=1 SV=2	PSAP	58.1126		378.937	301.477	400.752	499.418	1309.85	2.16536	0.273289
P07737	Profilin-1 OS=Homo sapiens OX=9606 GN=PFN1 PE=1 SV=2	PFN1	15.0542	4478.14	4167.54	2272.32	10278.4	6435	12155.5	2.64415	0.0269222
P07738	Bisphosphoglycerate mutase OS=Homo sapiens OX=9606 GN=BPGM PE=1 SV=2	BPGM	30.0052	25569.3	19962.3	25069.5	18471	21227.2	16871.7	0.801261	0.101434
P07741	Adenine phosphoribosyltransferase OS=Homo sapiens OX=9606 GN=APRT PE=1 SV=2	APRT	19.6078	19146	19179.4	13638.3	16144.2	20087.4	26396.6	1.20523	0.38149
P07814	Bifunctional glutamate/proline--tRNA ligase OS=Homo sapiens OX=9606 GN=EPRS1 PE=1 SV=5	EPRS1	170.591	637.432	1640.66		508.053	1125.64	1914.45	1.03833	0.990589
P07858	Cathepsin B OS=Homo sapiens OX=9606 GN=CTSB PE=1 SV=3	CTSB	37.8216	756.502	8426.59	1236.4	2341.43	4667.72	7433.84	1.38615	0.390528
P07900	Heat shock protein HSP 90-alpha OS=Homo sapiens OX=9606 GN=HSP90AA1 PE=1 SV=5	HSP90AA1	84.6597	4844.85	6428.19	4994.24	6258.29	6716.4	9653.48	1.39102	0.118792
P07942	Laminin subunit beta-1 OS=Homo sapiens OX=9606 GN=LAMB1 PE=1 SV=2	LAMB1	198.038		3341.33	287.846	747.932	1715.11	668.557	0.575263	0.976475
P07948	Tyrosine-protein kinase Lyn OS=Homo sapiens OX=9606 GN=LYN PE=1 SV=3	LYN	58.5741	638.977	770.523	248.276	1002.95	906.747	980.717	1.74355	0.132837
P07951	Tropomyosin beta chain OS=Homo sapiens OX=9606 GN=TPM2 PE=1 SV=1	TPM2	32.8507	2700.17	2355.74	2681.87	2880.41	4486.94	3349.86	1.38505	0.08684
P07954	Fumarate hydratase, mitochondrial OS=Homo sapiens OX=9606 GN=FH PE=1 SV=3	FH	54.637	3204.76	2944.76	3226.44	2130.61	3779.7	2843.95	0.933693	0.60236
P07988	Pulmonary surfactant-associated protein B OS=Homo sapiens OX=9606 GN=SFTPB PE=1 SV=3	SFTPB	42.1171				1966.81	1362.79	593.2
P07996	Thrombospondin-1 OS=Homo sapiens OX=9606 GN=THBS1 PE=1 SV=2	THBS1	129.383	6806.98	5537.43	3763.94	14556.9	8710.99	9602.28	2.04056	0.0377657
P08123	Collagen alpha-2(I) chain OS=Homo sapiens OX=9606 GN=COL1A2 PE=1 SV=7	COL1A2	129.314	104.634	1378.03	53.494	865.766	457.657	722.051	1.33156	0.298231
P08133	Annexin A6 OS=Homo sapiens OX=9606 GN=ANXA6 PE=1 SV=3	ANXA6	75.8733	1671.09	2913.84	844.761	2774.29	3491.12	5963.08	2.25215	0.106249
P08134	Rho-related GTP-binding protein RhoC OS=Homo sapiens OX=9606 GN=RHOC PE=1 SV=1	RHOC	22.0064	2233.87	3640.93	2221.34	3212.66	2989.97	3146.31	1.15474	0.35774
P08174	Complement decay-accelerating factor OS=Homo sapiens OX=9606 GN=CD55 PE=1 SV=4	CD55	41.4001	883.665	799.442	949.545	1131.39	1338.06	1197.34	1.39281	0.00913631
P08185	Corticosteroid-binding globulin OS=Homo sapiens OX=9606 GN=SERPINA6 PE=1 SV=1	SERPINA6	45.1409	16974.8	20777.4	25227.5	21587.9	13059.6	13547.2	0.765244	0.227872
P08237	ATP-dependent 6-phosphofructokinase, muscle type OS=Homo sapiens OX=9606 GN=PFKM PE=1 SV=2	PFKM	85.1825	4900.04	4218.64	4312.68	3287.94	5370.57	3809.52	0.928277	0.571915
P08238	Heat shock protein HSP 90-beta OS=Homo sapiens OX=9606 GN=HSP90AB1 PE=1 SV=4	HSP90AB1	83.2642	2921.25	6152.71	2913.38	5410.92	5326.65	7490.55	1.52061	0.158086
P08246	Neutrophil elastase OS=Homo sapiens OX=9606 GN=ELANE PE=1 SV=1	ELANE	28.5181	12777.9	9063.31	7263.59	25812.2	13077.1	11285.3	1.72393	0.172142
P08294	Extracellular superoxide dismutase [Cu-Zn] OS=Homo sapiens OX=9606 GN=SOD3 PE=1 SV=2	SOD3	25.8509	2172.53	41182.9	3636.92	1706.34	20375.1	1304.08	0.497646	0.629701
P08311	Cathepsin G OS=Homo sapiens OX=9606 GN=CTSG PE=1 SV=2	CTSG	28.8372	5837.41	8359.04	9396.25	7371.3	6441.23	12369.6	1.10975	0.753212
P08397	Porphobilinogen deaminase OS=Homo sapiens OX=9606 GN=HMBS PE=1 SV=2	HMBS	39.3301	2726.01	3301.21	4030.93	2510.07	3520.06	4490.21	1.04595	0.890168
P08473	Neprilysin OS=Homo sapiens OX=9606 GN=MME PE=1 SV=2	MME	85.5139	1024	1133.53	881.208	1364.8	1041.99	827.057	1.06421	0.788314
P08514	Integrin alpha-IIb OS=Homo sapiens OX=9606 GN=ITGA2B PE=1 SV=3	ITGA2B	113.377	5958.31	5044.24	1494.55	11002.9	5815.29	8390.39	2.01716	0.15561
P08519	Apolipoprotein(a) OS=Homo sapiens OX=9606 GN=LPA PE=1 SV=2	LPA	226.546	257.496	167.603	696.376	235.682	89.8435	1550.76	1.67305	0.97637
P08559	Pyruvate dehydrogenase E1 component subunit alpha, somatic form, mitochondrial OS=Homo sapiens OX=9606 GN=PDHA1 PE=1 SV=3	PDHA1	43.2956		302.123	77.5245	128.637	251.368	105.386	0.852355	0.979681
P08567	Pleckstrin OS=Homo sapiens OX=9606 GN=PLEK PE=1 SV=3	PLEK	40.1249	3183.66	6281.4		13422.9	6395.25	9304.05	2.05121	0.146675
P08571	Monocyte differentiation antigen CD14 OS=Homo sapiens OX=9606 GN=CD14 PE=1 SV=2	CD14	40.0762	1746.04	1164.94	2279.57	3832.6	1372.57	1750.76	1.34011	0.565989
P08572	Collagen alpha-2(IV) chain OS=Homo sapiens OX=9606 GN=COL4A2 PE=1 SV=4	COL4A2	167.553	251.831	5211.75		725.68	5350	724.118	0.829712	0.892492
P08574	Cytochrome c1, heme protein, mitochondrial OS=Homo sapiens OX=9606 GN=CYC1 PE=1 SV=3	CYC1	35.422	676.686	3031.6		1005.57	2105.78	2894.26	1.07967	0.7459
P08590	Myosin light chain 3 OS=Homo sapiens OX=9606 GN=MYL3 PE=1 SV=3	MYL3	21.9321	2875.6	1903.15	2434.32	2380.74	5099.58	2114.3	1.33017	0.507553
P08603	Complement factor H OS=Homo sapiens OX=9606 GN=CFH PE=1 SV=4	CFH	139.096	9510.99	10105.4	11160.1	22537.9	11791.3	10654.9	1.46164	0.247629
P08648	Integrin alpha-5 OS=Homo sapiens OX=9606 GN=ITGA5 PE=1 SV=2	ITGA5	114.536				397.866		295.765
P08670	Vimentin OS=Homo sapiens OX=9606 GN=VIM PE=1 SV=4	VIM	53.6517	4098.08	10197.3	3662.55	7948.08	12548	9443.39	1.66721	0.15904
P08697	Alpha-2-antiplasmin OS=Homo sapiens OX=9606 GN=SERPINF2 PE=1 SV=3	SERPINF2	54.5658	5575.79	6210.87	8095.8	9474.9	4960.87	5199.34	0.987559	0.855622
P08727	Keratin, type I cytoskeletal 19 OS=Homo sapiens OX=9606 GN=KRT19 PE=1 SV=4	KRT19	44.106	177.245	842.625	270.336		1927.71	235.474	2.51493	0.54336
P08729	Keratin, type II cytoskeletal 7 OS=Homo sapiens OX=9606 GN=KRT7 PE=1 SV=5	KRT7	51.3857	811.78	6815.76	685.782	440.194	5306.22	886.184	0.797827	0.856366
P08758	Annexin A5 OS=Homo sapiens OX=9606 GN=ANXA5 PE=1 SV=2	ANXA5	35.9368	4802.47	19475.3	3274.86	7069.37	12102.1	19110.5	1.38941	0.414211
P08779	Keratin, type I cytoskeletal 16 OS=Homo sapiens OX=9606 GN=KRT16 PE=1 SV=4	KRT16	51.2678		253.449			1246.93	696.821	3.83461
P08865	40S ribosomal protein SA OS=Homo sapiens OX=9606 GN=RPSA PE=1 SV=4	RPSA	32.8541	307.289	634.288	210.454	556.563	587.2	1168.18	2.00684	0.138155
P09104	Gamma-enolase OS=Homo sapiens OX=9606 GN=ENO2 PE=1 SV=3	ENO2	47.2686		534.855		423.983	1621.01		1.91173
P09211	Glutathione S-transferase P OS=Homo sapiens OX=9606 GN=GSTP1 PE=1 SV=2	GSTP1	23.3558	5075.1	14804.4	5592.8	5169.33	10328.6	7604.02	0.906944	0.978287
P09382	Galectin-1 OS=Homo sapiens OX=9606 GN=LGALS1 PE=1 SV=2	LGALS1	14.7157	5313.26	15448.4	3220.73	13208.4	18654.4	17289.6	2.04952	0.122327
P09417	Dihydropteridine reductase OS=Homo sapiens OX=9606 GN=QDPR PE=1 SV=2	QDPR	25.7895	4461.64	4126.87	4112.33	3420.08	4827.48	3734.59	0.943413	0.556221
P09486	SPARC OS=Homo sapiens OX=9606 GN=SPARC PE=1 SV=1	SPARC	34.6322	515.157	742.594	317.817	1602.57	823.698	675.715	1.9688	0.137636
P09493	Tropomyosin alpha-1 chain OS=Homo sapiens OX=9606 GN=TPM1 PE=1 SV=2	TPM1	32.7086	24278.1	16010.5	23937.9	19312.6	23400.9	21063.3	0.992997	0.961373
P09496	Clathrin light chain A OS=Homo sapiens OX=9606 GN=CLTA PE=1 SV=1	CLTA	27.0767	19841.4	15981.1	21450.1	9857.41	15862	26644.5	0.914293	0.61532
P09525	Annexin A4 OS=Homo sapiens OX=9606 GN=ANXA4 PE=1 SV=4	ANXA4	35.8827	1951.12	4503.21	1625.19	1660.49	4047.55	3601.67	1.15226	0.696963
P09543	2',3'-cyclic-nucleotide 3'-phosphodiesterase OS=Homo sapiens OX=9606 GN=CNP PE=1 SV=2	CNP	47.5786	2032.81	2100.87	2438.34	2008.38	2261.73	2040.9	0.960285	0.595122
P09622	Dihydrolipoyl dehydrogenase, mitochondrial OS=Homo sapiens OX=9606 GN=DLD PE=1 SV=2	DLD	54.1773		409.641		379.247	235.904	1143.97	1.43143
P09651	Heterogeneous nuclear ribonucleoprotein A1 OS=Homo sapiens OX=9606 GN=HNRNPA1 PE=1 SV=5	HNRNPA1	38.7467	1723.14	3301.71	1625.79	2221.33	3168.9	3029.53	1.26601	0.33297
P09871	Complement C1s subcomponent OS=Homo sapiens OX=9606 GN=C1S PE=1 SV=1	C1S	76.6844	4344.6	3925.21	4812.88	6591.54	4222.39	4009.91	1.13309	0.575829
P09960	Leukotriene A-4 hydrolase OS=Homo sapiens OX=9606 GN=LTA4H PE=1 SV=2	LTA4H	69.2853	5715.92	5607.06	4951.65	4115.68	5136.32	5544.67	0.909186	0.369804
P0C0L4	Complement C4-A OS=Homo sapiens OX=9606 GN=C4A PE=1 SV=2	C4A	192.785	19959.1	16432.5	13655.9	44081.9	20838.6	19107.9	1.67897	0.187984
P0C0L5	Complement C4-B OS=Homo sapiens OX=9606 GN=C4B_2 PE=1 SV=2	C4B_2	192.751	18376	9899.72	12062.9	40528.3	22850.3	17942.2	2.01595	0.0897032
P0C0S5	Histone H2A.Z OS=Homo sapiens OX=9606 GN=H2AZ1 PE=1 SV=2	H2AZ1	13.5527	1422.15	5957.66	575.494	1947.17	2933.45	3775.22	1.08806	0.522096
P0CG47	Polyubiquitin-B OS=Homo sapiens OX=9606 GN=UBB PE=1 SV=1	UBB	25.7616	68076.8	54182.1	73557.2	47309.5	69340.8	63501.7	0.920006	0.5828
P0DJI8	Serum amyloid A-1 protein OS=Homo sapiens OX=9606 GN=SAA1 PE=1 SV=1	SAA1	13.532	438.69		317.308	22568.2	1196.47	1160.92	21.9803	0.193046
P0DJI9	Serum amyloid A-2 protein OS=Homo sapiens OX=9606 GN=SAA2 PE=1 SV=1	SAA2	13.5271	4255.28			14012.8			3.29303
P0DME0	Protein SETSIP OS=Homo sapiens OX=9606 GN=SETSIP PE=1 SV=1	SETSIP	34.8824	378.129	1711.06		1419.47	1295.3	2747.53	1.74304	0.321976
P0DMV8	Heat shock 70 kDa protein 1A OS=Homo sapiens OX=9606 GN=HSPA1A PE=1 SV=1	HSPA1A	70.0522	7108.72	9670.56	7260.44	7004.12	9415.12	8427.8	1.03358	0.79875
P0DOY2	Immunoglobulin lambda constant 2 OS=Homo sapiens OX=9606 GN=IGLC2 PE=1 SV=1	IGLC2	11.2936	729481	766880	597689	1.48335e+06	1.02504e+06	916045	1.63532	0.0443424
P0DP23	Calmodulin-1 OS=Homo sapiens OX=9606 GN=CALM1 PE=1 SV=1	CALM1	16.8376	1327.87	1422.16	1210.79	1380.37	1682.07	1331.6	1.10937	0.308628
P10253	Lysosomal alpha-glucosidase OS=Homo sapiens OX=9606 GN=GAA PE=1 SV=4	GAA	105.324	165.508	1343.41	220.199	298.109	901.441	612.701	1.04808	0.609879
P10412	Histone H1.4 OS=Homo sapiens OX=9606 GN=H1-4 PE=1 SV=2	H1-4	21.8653	4073.39	12307.8	2536.81	3470.9	5756.71	8746.22	0.95009	0.853737
P10515	Dihydrolipoyllysine-residue acetyltransferase component of pyruvate dehydrogenase complex, mitochondrial OS=Homo sapiens OX=9606 GN=DLAT PE=1 SV=3	DLAT	68.9967		2543.77		403.041	1177.78	1510.39	0.405069
P10599	Thioredoxin OS=Homo sapiens OX=9606 GN=TXN PE=1 SV=3	TXN	11.7375	24517.4	23651.7	20031.6	21650.2	21696.1	24009	0.987604	0.896316
P10606	Cytochrome c oxidase subunit 5B, mitochondrial OS=Homo sapiens OX=9606 GN=COX5B PE=1 SV=2	COX5B	13.6957					2319.79	1599.54
P10620	Microsomal glutathione S-transferase 1 OS=Homo sapiens OX=9606 GN=MGST1 PE=1 SV=1	MGST1	17.5987	4374.24	9941.36			5265.9	6028.99	0.788992	0.767301
P10643	Complement component C7 OS=Homo sapiens OX=9606 GN=C7 PE=1 SV=2	C7	93.5182	4221.6	3407.61	5844.87	3367.69	3049.87	2651.88	0.673104	0.0935854
P10768	S-formylglutathione hydrolase OS=Homo sapiens OX=9606 GN=ESD PE=1 SV=2	ESD	31.4628	12838.5	13796.2	11610.3	11414.9	13295.9	10457.2	0.919546	0.373008
P10809	60 kDa heat shock protein, mitochondrial OS=Homo sapiens OX=9606 GN=HSPD1 PE=1 SV=2	HSPD1	61.0546	722.957	2296.19	651.214	1949.01	2622.73	3409.12	2.17441	0.100102
P10909	Clusterin OS=Homo sapiens OX=9606 GN=CLU PE=1 SV=1	CLU	52.4946	28103.9	38536.2	37932.4	26652.7	30412.2	19853.1	0.735547	0.127078
P10916	Myosin regulatory light chain 2, ventricular/cardiac muscle isoform OS=Homo sapiens OX=9606 GN=MYL2 PE=1 SV=3	MYL2	18.7893	45752.6	45256.4			63913.7	56871.8	1.32718	0.127609
P11021	Endoplasmic reticulum chaperone BiP OS=Homo sapiens OX=9606 GN=HSPA5 PE=1 SV=2	HSPA5	72.333	2798.23	12868.3	1677.03	5621.53	6242.3	10303.4	1.27813	0.404013
P11047	Laminin subunit gamma-1 OS=Homo sapiens OX=9606 GN=LAMC1 PE=1 SV=3	LAMC1	177.603	518.251	1841.2	291.464	366.171	1342.08	420.611	0.803067	0.891793
P11117	Lysosomal acid phosphatase OS=Homo sapiens OX=9606 GN=ACP2 PE=1 SV=3	ACP2	48.3443				351.046		1346.33
P11142	Heat shock cognate 71 kDa protein OS=Homo sapiens OX=9606 GN=HSPA8 PE=1 SV=1	HSPA8	70.8981	6170.35	6310.1	6917.2	5449.38	6025.61	6196.79	0.911027	0.149007
P11166	Solute carrier family 2, facilitated glucose transporter member 1 OS=Homo sapiens OX=9606 GN=SLC2A1 PE=1 SV=2	SLC2A1	54.0838	10159.8	6526.18	8220.51	6188.84	7077.75	6697.44	0.801561	0.197138
P11169	Solute carrier family 2, facilitated glucose transporter member 3 OS=Homo sapiens OX=9606 GN=SLC2A3 PE=1 SV=1	SLC2A3	53.9243	941.547	850.639	475.597	1408.58	740.046	1303.56	1.52228	0.22273
P11171	Protein 4.1 OS=Homo sapiens OX=9606 GN=EPB41 PE=1 SV=4	EPB41	97.0169	20343.1	14970.6	21662	14780.6	17348.2	17059.6	0.863321	0.334566
P11215	Integrin alpha-M OS=Homo sapiens OX=9606 GN=ITGAM PE=1 SV=2	ITGAM	127.178	414.437	235.1	170.418	665.539	274.249	434.074	1.67553	0.226408
P11226	Mannose-binding protein C OS=Homo sapiens OX=9606 GN=MBL2 PE=1 SV=2	MBL2	26.1435	3773.43	1446.3	3418.07	12938.6	1278.05	6471.14	2.39503	0.481161
P11233	Ras-related protein Ral-A OS=Homo sapiens OX=9606 GN=RALA PE=1 SV=1	RALA	23.5668	652.604	545.795	600.374	430.312	488.184	594.493	0.841123	0.170018
P11277	Spectrin beta chain, erythrocytic OS=Homo sapiens OX=9606 GN=SPTB PE=1 SV=5	SPTB	246.468	19921.3	13766.1	19517.7	13892.7	17705.1	15806.9	0.890982	0.485759
P11413	Glucose-6-phosphate 1-dehydrogenase OS=Homo sapiens OX=9606 GN=G6PD PE=1 SV=4	G6PD	59.2567	8139.6	7707.3	6758.47	7201.82	8849.3	8311.42	1.07773	0.41791
P11586	C-1-tetrahydrofolate synthase, cytoplasmic OS=Homo sapiens OX=9606 GN=MTHFD1 PE=1 SV=4	MTHFD1	101.531	1595.16	3365.73	4209.95	2506.67	4869.33	4380.08	1.2819	0.46825
P11597	Cholesteryl ester transfer protein OS=Homo sapiens OX=9606 GN=CETP PE=1 SV=2	CETP	54.7562	1392.25	712.034	2843.48	1468.07	1114.26	904.068	0.704641	0.638545
P11678	Eosinophil peroxidase OS=Homo sapiens OX=9606 GN=EPX PE=1 SV=2	EPX	81.0405	3255.64	735.962	1724.1	1274.81	2670.06	528.282	0.782607	0.685517
P11766	Alcohol dehydrogenase class-3 OS=Homo sapiens OX=9606 GN=ADH5 PE=1 SV=4	ADH5	39.7242	4689.29	12474.1	4434.71	4586.45	7154.68	5856.73	0.814786	0.794763
P11940	Polyadenylate-binding protein 1 OS=Homo sapiens OX=9606 GN=PABPC1 PE=1 SV=2	PABPC1	70.6708	549.713	1017.51	613.602	1025.27	1038.73	1898.56	1.817	0.100557
P12074	Cytochrome c oxidase subunit 6A1, mitochondrial OS=Homo sapiens OX=9606 GN=COX6A1 PE=1 SV=4	COX6A1	12.1548		1981.99		431.371	758.444	1211.01	0.403774
P12081	Histidine--tRNA ligase, cytoplasmic OS=Homo sapiens OX=9606 GN=HARS1 PE=1 SV=2	HARS1	57.4105	572.485	919.508	701.044	924.309	1162.73	1316.74	1.55208	0.0597447
P12109	Collagen alpha-1(VI) chain OS=Homo sapiens OX=9606 GN=COL6A1 PE=1 SV=3	COL6A1	108.529	300.622	2642.54	386.135	1152.46	3063.5	944.356	1.54997	0.363897
P12110	Collagen alpha-2(VI) chain OS=Homo sapiens OX=9606 GN=COL6A2 PE=1 SV=4	COL6A2	108.579	455.94	3765.93	420.267	1651.66	4367.67	1793.56	1.68304	0.286158
P12111	Collagen alpha-3(VI) chain OS=Homo sapiens OX=9606 GN=COL6A3 PE=1 SV=5	COL6A3	343.669	281.961	1430.65	679.733	1382.21	955.727	1080.8	1.42903	0.317295
P12235	ADP/ATP translocase 1 OS=Homo sapiens OX=9606 GN=SLC25A4 PE=1 SV=4	SLC25A4	33.0645	5157.19	12782.6		7123.58	9747.15	13072.7	1.11274	0.694515
P12259	Coagulation factor V OS=Homo sapiens OX=9606 GN=F5 PE=1 SV=4	F5	251.703	2058.83	1035.66	2191.54	1908.64	1591.98	1458.73	0.9382	0.9478
P12429	Annexin A3 OS=Homo sapiens OX=9606 GN=ANXA3 PE=1 SV=3	ANXA3	36.3753	2340.25	9173.26	1269.33	3112.4	5046.26	2403.57	0.826282	0.87017
P12724	Eosinophil cationic protein OS=Homo sapiens OX=9606 GN=RNASE3 PE=1 SV=2	RNASE3	18.3853	2855.38	801.537	314.956	3847.22	2197.26	1025.3	1.77996	0.328185
P12814	Alpha-actinin-1 OS=Homo sapiens OX=9606 GN=ACTN1 PE=1 SV=2	ACTN1	103.058	2942.8	3420.33	1190.47	5550.95	4354.51	5019.21	1.97583	0.0839004
P12829	Myosin light chain 4 OS=Homo sapiens OX=9606 GN=MYL4 PE=1 SV=3	MYL4	21.5646	7139.95	3073	4080.93	4317.62	4745.69	4587.28	0.954996	0.951344
P12931	Proto-oncogene tyrosine-protein kinase Src OS=Homo sapiens OX=9606 GN=SRC PE=1 SV=3	SRC	59.8348	8713.84	9210.41	13518.3	5468.46	7140.75	4393.38	0.54075	0.0354705
P12955	Xaa-Pro dipeptidase OS=Homo sapiens OX=9606 GN=PEPD PE=1 SV=3	PEPD	54.5482	3922.17	2810.61	3115.89	3424.3	3320.04	3018.44	0.99128	0.99776
P12956	X-ray repair cross-complementing protein 6 OS=Homo sapiens OX=9606 GN=XRCC6 PE=1 SV=2	XRCC6	69.8431	437.629	1997.71		849.297	1419.28	1268.99	0.968398	0.829675
P13010	X-ray repair cross-complementing protein 5 OS=Homo sapiens OX=9606 GN=XRCC5 PE=1 SV=3	XRCC5	82.7045	626.879	1418.47	787.165		377.996	661.108	0.550272	0.224878
P13224	Platelet glycoprotein Ib beta chain OS=Homo sapiens OX=9606 GN=GP1BB PE=1 SV=1	GP1BB	21.7177	2484.75	1953.42		4760.63	2767.45	2979.17	1.57832	0.164759
P13489	Ribonuclease inhibitor OS=Homo sapiens OX=9606 GN=RNH1 PE=1 SV=2	RNH1	49.9735	32466.5	25644.7	28821.8	21107.2	29772.2	30648.4	0.937823	0.622886
P13498	Cytochrome b-245 light chain OS=Homo sapiens OX=9606 GN=CYBA PE=1 SV=3	CYBA	21.0125	705.96			838.871		1082.58	1.36088
P13639	Elongation factor 2 OS=Homo sapiens OX=9606 GN=EEF2 PE=1 SV=4	EEF2	95.3381	1962.93	3539.23	1537.39	4148.94	3702.04	6779.59	2.07834	0.0701649
P13645	Keratin, type I cytoskeletal 10 OS=Homo sapiens OX=9606 GN=KRT10 PE=1 SV=6	KRT10	58.8271	15407	17045.9	11253.9	10913.2	16030.8	20239.1	1.07954	0.797153
P13647	Keratin, type II cytoskeletal 5 OS=Homo sapiens OX=9606 GN=KRT5 PE=1 SV=3	KRT5	62.3783	3393.98	3419.07	2664.32	875.399	9638.06	5397.39	1.67883	0.867748
P13667	Protein disulfide-isomerase A4 OS=Homo sapiens OX=9606 GN=PDIA4 PE=1 SV=2	PDIA4	72.9325	425.053	3662.37	340.485	1770.52	1472.53	3018.54	1.41412	0.317218
P13671	Complement component C6 OS=Homo sapiens OX=9606 GN=C6 PE=1 SV=3	C6	104.786	6562.19	5873.07	6784.68	10437.5	5614.56	3713.74	1.0284	0.850037
P13716	Delta-aminolevulinic acid dehydratase OS=Homo sapiens OX=9606 GN=ALAD PE=1 SV=1	ALAD	36.2949	19140.3	13953.2	13265.5	7462.03	14296.4	13136.2	0.752703	0.257152
P13727	Bone marrow proteoglycan OS=Homo sapiens OX=9606 GN=PRG2 PE=1 SV=2	PRG2	25.2055	3495.64		1490.4	2519.46	2088.77		0.924227	0.992535
P13796	Plastin-2 OS=Homo sapiens OX=9606 GN=LCP1 PE=1 SV=6	LCP1	70.2884	7073.48	5005.46	4489.05	10801.2	8841.52	13641.1	2.00892	0.0195059
P13797	Plastin-3 OS=Homo sapiens OX=9606 GN=PLS3 PE=1 SV=4	PLS3	70.811	1035.81	6120.25	1504.64	6050.19	2861.34	6074.78	1.73038	0.250509
P13798	Acylamino-acid-releasing enzyme OS=Homo sapiens OX=9606 GN=APEH PE=1 SV=4	APEH	81.2246	22041.4	18657.8	25137.8	18430.7	22317.1	18941.9	0.906627	0.419734
P13929	Beta-enolase OS=Homo sapiens OX=9606 GN=ENO3 PE=1 SV=5	ENO3	46.9869		683.827	192.389	949.719	29671.1		34.9467	0.343092
P13987	CD59 glycoprotein OS=Homo sapiens OX=9606 GN=CD59 PE=1 SV=1	CD59	14.1773	5127.92	5548.24	5051.55	3590.34	3661.42	4331.83	0.736508	0.00963026
P14174	Macrophage migration inhibitory factor OS=Homo sapiens OX=9606 GN=MIF PE=1 SV=4	MIF	12.4763	43404.3	59058.5	48686.3	62910.9	45279	62157.3	1.12702	0.452545
P14314	Glucosidase 2 subunit beta OS=Homo sapiens OX=9606 GN=PRKCSH PE=1 SV=2	PRKCSH	59.4254	905.45	4347.11	810.33	2264.24	1986.61	3355.42	1.25456	0.41086
P14317	Hematopoietic lineage cell-specific protein OS=Homo sapiens OX=9606 GN=HCLS1 PE=1 SV=3	HCLS1	54.014	2373.45	1342.31	706.253	4036.81	3793.11	8085.27	3.59908	0.0349694
P14324	Farnesyl pyrophosphate synthase OS=Homo sapiens OX=9606 GN=FDPS PE=1 SV=4	FDPS	48.2755	4028.38	4350.33	2567.31	2001.6	3484.42	5166.76	0.97321	0.828736
P14550	Aldo-keto reductase family 1 member A1 OS=Homo sapiens OX=9606 GN=AKR1A1 PE=1 SV=3	AKR1A1	36.573	2073.45	9118.53	2592.27	3491.89	5947.09	4859.53	1.03731	0.646609
P14618	Pyruvate kinase PKM OS=Homo sapiens OX=9606 GN=PKM PE=1 SV=4	PKM	57.9369	2748.37	7328.06	1622.95	7224.78	7710.45	8107.91	1.9696	0.119333
P14625	Endoplasmin OS=Homo sapiens OX=9606 GN=HSP90B1 PE=1 SV=1	HSP90B1	92.4689	2347.26	14965	1990.58	4999.2	5912.58	11685.6	1.17068	0.487424
P14678	Small nuclear ribonucleoprotein-associated proteins B and B' OS=Homo sapiens OX=9606 GN=SNRPB PE=1 SV=2	SNRPB	24.6101	777.06	3367.82	345.222	1145.77	1950.32	2416.54	1.22773	0.444017
P14780	Matrix metalloproteinase-9 OS=Homo sapiens OX=9606 GN=MMP9 PE=1 SV=3	MMP9	78.4582	1001.75	430.007	589.065	1911.32	704.149	945.237	1.762	0.235834
P14866	Heterogeneous nuclear ribonucleoprotein L OS=Homo sapiens OX=9606 GN=HNRNPL PE=1 SV=2	HNRNPL	64.1328	609.613	3156.58	245.659	1468.64	1218.83	2136.49	1.20243	0.413966
P14868	Aspartate--tRNA ligase, cytoplasmic OS=Homo sapiens OX=9606 GN=DARS1 PE=1 SV=2	DARS1	57.1362	2514.12	2406.66	2206.42	2155.31	2448.74	2769.11	1.03451	0.731237
P15090	Fatty acid-binding protein, adipocyte OS=Homo sapiens OX=9606 GN=FABP4 PE=1 SV=3	FABP4	14.7189	749.756	2491.4	656.003	362.328	1930.26	198.028	0.639086	0.41632
P15104	Glutamine synthetase OS=Homo sapiens OX=9606 GN=GLUL PE=1 SV=4	GLUL	42.0644	871.481	3259.58	1255.18	1534.96	2437.19	1850.64	1.08105	0.62274
P15153	Ras-related C3 botulinum toxin substrate 2 OS=Homo sapiens OX=9606 GN=RAC2 PE=1 SV=1	RAC2	21.4288	9696.66	4764.69	3899.81	12889.1	9400.77	15483.3	2.05723	0.0667757
P15169	Carboxypeptidase N catalytic chain OS=Homo sapiens OX=9606 GN=CPN1 PE=1 SV=1	CPN1	52.2862	8505.85	7708.11	10846.7	15211.7	7276.98	7439.91	1.10598	0.861283
P15259	Phosphoglycerate mutase 2 OS=Homo sapiens OX=9606 GN=PGAM2 PE=1 SV=3	PGAM2	28.7662	4862.66	6852.76	3951.51	5439.19	7876.94	7189.48	1.30885	0.220694
P15291	Beta-1,4-galactosyltransferase 1 OS=Homo sapiens OX=9606 GN=B4GALT1 PE=1 SV=5	B4GALT1	43.9203	248.666	5968.35	427.141	414.082	5018.45	276.14	0.859202	0.981369
P15374	Ubiquitin carboxyl-terminal hydrolase isozyme L3 OS=Homo sapiens OX=9606 GN=UCHL3 PE=1 SV=1	UCHL3	26.1826	6564.87	5244.65	6818.23	3962.05	6144.86	4953.71	0.808505	0.215076
P15531	Nucleoside diphosphate kinase A OS=Homo sapiens OX=9606 GN=NME1 PE=1 SV=1	NME1	17.1487	14315.7	14132.6	15781	15695	14845.7	15769.8	1.04705	0.305193
P15814	Immunoglobulin lambda-like polypeptide 1 OS=Homo sapiens OX=9606 GN=IGLL1 PE=1 SV=1	IGLL1	22.963	2063.66	1541.81	2885.27	1857.63	2861.67	3070.06	1.20007	0.468447
P15880	40S ribosomal protein S2 OS=Homo sapiens OX=9606 GN=RPS2 PE=1 SV=2	RPS2	31.3244		863.628	184.606	649.753	699.933	1695.67	1.93682	0.319911
P15924	Desmoplakin OS=Homo sapiens OX=9606 GN=DSP PE=1 SV=3	DSP	331.774		658.087	250.793		820.833	290.196	1.22242	0.820186
P16070	CD44 antigen OS=Homo sapiens OX=9606 GN=CD44 PE=1 SV=3	CD44	81.5376	2510.53	3288.39	4748.58	2624.92	2939.58	3533.77	0.862599	0.584971
P16152	Carbonyl reductase [NADPH] 1 OS=Homo sapiens OX=9606 GN=CBR1 PE=1 SV=3	CBR1	30.3749	5123.37	5965.96	2788.48	3376.93	4042.35	3306.17	0.772849	0.428739
P16157	Ankyrin-1 OS=Homo sapiens OX=9606 GN=ANK1 PE=1 SV=3	ANK1	206.265	14703	10466.4	15560.5	10703.3	13275.7	12450.8	0.894422	0.509019
P16401	Histone H1.5 OS=Homo sapiens OX=9606 GN=H1-5 PE=1 SV=3	H1-5	22.5802	6163.71	3141.39	2629.42	9689.05	6086.73	13173.7	2.42569	0.0571016
P16435	NADPH--cytochrome P450 reductase OS=Homo sapiens OX=9606 GN=POR PE=1 SV=2	POR	76.6897	885.292	2781.21	1126.56	1389.42	1481.19	1675.88	0.948556	0.846948
P16452	Protein 4.2 OS=Homo sapiens OX=9606 GN=EPB42 PE=1 SV=3	EPB42	77.0091	31827.5	25009.6	33732.5	26059.6	30113.4	27706.1	0.926128	0.523391
P16520	Guanine nucleotide-binding protein G(I)/G(S)/G(T) subunit beta-3 OS=Homo sapiens OX=9606 GN=GNB3 PE=1 SV=1	GNB3	37.2211	2912.48	4547.01	2984.76	4448.38	4428.27	5646.26	1.39052	0.105365
P16930	Fumarylacetoacetase OS=Homo sapiens OX=9606 GN=FAH PE=1 SV=2	FAH	46.3743	6002.68	6043.39	6776.24	3356.78	4398.77	2961.69	0.56939	0.00950087
P17066	Heat shock 70 kDa protein 6 OS=Homo sapiens OX=9606 GN=HSPA6 PE=1 SV=2	HSPA6	71.0281	38462.4	61834.7	51364.2	38171.5	48414.6	57217.7	0.948191	0.803862
P17174	Aspartate aminotransferase, cytoplasmic OS=Homo sapiens OX=9606 GN=GOT1 PE=1 SV=3	GOT1	46.2475	12162	8803.54	9811.36	10760.3	11588.9	9728.5	1.04226	0.678846
P17612	cAMP-dependent protein kinase catalytic subunit alpha OS=Homo sapiens OX=9606 GN=PRKACA PE=1 SV=2	PRKACA	40.5897	3344.07	2837.54	2173.77	2170.93	3635.91	3893.58	1.16098	0.583293
P17655	Calpain-2 catalytic subunit OS=Homo sapiens OX=9606 GN=CAPN2 PE=1 SV=6	CAPN2	79.9954		634.222	247.355	658.696	537.536	797.724	1.50787	0.471907
P17858	ATP-dependent 6-phosphofructokinase, liver type OS=Homo sapiens OX=9606 GN=PFKL PE=1 SV=6	PFKL	85.0184	1462.3	1597.5	1222.93	932.731	781.441	1331.85	0.711231	0.109501
P17931	Galectin-3 OS=Homo sapiens OX=9606 GN=LGALS3 PE=1 SV=5	LGALS3	26.1523	1540.68	3572.52	4052.34	3261.25	3970	4239.48	1.2515	0.392683
P17980	26S proteasome regulatory subunit 6A OS=Homo sapiens OX=9606 GN=PSMC3 PE=1 SV=3	PSMC3	49.2035	3307.11	2946.58	3137.16	3615.29	3726.42	2879.63	1.08844	0.417508
P17987	T-complex protein 1 subunit alpha OS=Homo sapiens OX=9606 GN=TCP1 PE=1 SV=1	TCP1	60.3436	5043.59	5609.75	4510.2	4780.11	6387.22	6337.21	1.15438	0.291411
P18065	Insulin-like growth factor-binding protein 2 OS=Homo sapiens OX=9606 GN=IGFBP2 PE=1 SV=2	IGFBP2	34.8141	2290.17	684.167	6319.64	645.636		1623.41	0.366212	0.469884
P18085	ADP-ribosylation factor 4 OS=Homo sapiens OX=9606 GN=ARF4 PE=1 SV=3	ARF4	20.5108	295.012	1385.43	223.475	2044.85	1298.62	2443.65	3.03959	0.0762687
P18124	60S ribosomal protein L7 OS=Homo sapiens OX=9606 GN=RPL7 PE=1 SV=1	RPL7	29.2258	303.006	1520.77		1114.19	751.682	1672.75	1.29351	0.510458
P18206	Vinculin OS=Homo sapiens OX=9606 GN=VCL PE=1 SV=4	VCL	123.799	2782.07	3840.01	1077.42	5807.73	4797.37	4866.86	2.00947	0.100439
P18577	Blood group Rh(CE) polypeptide OS=Homo sapiens OX=9606 GN=RHCE PE=1 SV=2	RHCE	45.5602	9448.45	6769.63	9244.57	7564.35	11742.2	9425.99	1.12842	0.52453
P18621	60S ribosomal protein L17 OS=Homo sapiens OX=9606 GN=RPL17 PE=1 SV=3	RPL17	21.397	671.909	3454.47	418.737	1892.16	1258.25	3402.16	1.44167	0.37067
P18669	Phosphoglycerate mutase 1 OS=Homo sapiens OX=9606 GN=PGAM1 PE=1 SV=2	PGAM1	28.8039	1829.23	2450.2	2021.97	2424.56	2527.71	3247.14	1.3012	0.104332
P19338	Nucleolin OS=Homo sapiens OX=9606 GN=NCL PE=1 SV=3	NCL	76.6144	1599.67	7417.12	1153.75	2863.24	5840.34	5766.96	1.42279	0.35318
P19367	Hexokinase-1 OS=Homo sapiens OX=9606 GN=HK1 PE=1 SV=3	HK1	102.486	1505.4	4722.8	1150.44	2246.82	3031.1	3594.7	1.20248	0.466182
P19623	Spermidine synthase OS=Homo sapiens OX=9606 GN=SRM PE=1 SV=1	SRM	33.8247		634.084		1641.53	280.319	2424.78	2.28499
P19652	Alpha-1-acid glycoprotein 2 OS=Homo sapiens OX=9606 GN=ORM2 PE=1 SV=2	ORM2	23.6026	5013.14	5887	3893.72	12198.5	7765.28	4381.64	1.64565	0.251667
P19823	Inter-alpha-trypsin inhibitor heavy chain H2 OS=Homo sapiens OX=9606 GN=ITIH2 PE=1 SV=2	ITIH2	106.463	36790.1	30793.4	39111.5	24533.3	25473	32776.2	0.775881	0.0905422
P19827	Inter-alpha-trypsin inhibitor heavy chain H1 OS=Homo sapiens OX=9606 GN=ITIH1 PE=1 SV=3	ITIH1	101.389	15743.9	15856.6	16974.7	15568.9	14188.9	14653.4	0.914277	0.0685644
P19971	Thymidine phosphorylase OS=Homo sapiens OX=9606 GN=TYMP PE=1 SV=2	TYMP	49.9555	325.661	973.493	209.011	2292.32	1665.96	4788.44	5.79958	0.0277234
P20020	Plasma membrane calcium-transporting ATPase 1 OS=Homo sapiens OX=9606 GN=ATP2B1 PE=1 SV=4	ATP2B1	134.685	1112.47	1012.56	1055.38	913.622	1169.04	1070.55	0.99145	0.874458
P20042	Eukaryotic translation initiation factor 2 subunit 2 OS=Homo sapiens OX=9606 GN=EIF2S2 PE=1 SV=2	EIF2S2	38.3884	367.43	439.626	354.3	499.912	413.932	891.822	1.55479	0.179764
P20073	Annexin A7 OS=Homo sapiens OX=9606 GN=ANXA7 PE=1 SV=3	ANXA7	52.7392	9692.9	8650.41	9722.14	7431.55	9191.24	10500.8	0.966439	0.712417
P20160	Azurocidin OS=Homo sapiens OX=9606 GN=AZU1 PE=1 SV=3	AZU1	26.8856	10453.1	5928.65	4549.84	16929.9	7605.49	8500.02	1.57825	0.266614
P20231	Tryptase beta-2 OS=Homo sapiens OX=9606 GN=TPSB2 PE=1 SV=2	TPSB2	30.5151			283.98	2579.65	1311.85	660.45	5.34303
P20340	Ras-related protein Rab-6A OS=Homo sapiens OX=9606 GN=RAB6A PE=1 SV=3	RAB6A	23.5928	1854.68	1754.66	1831.1	1570.35	2517.49	2424.28	1.19698	0.357203
P20618	Proteasome subunit beta type-1 OS=Homo sapiens OX=9606 GN=PSMB1 PE=1 SV=2	PSMB1	26.4894	46232.4	34421	36219.4	36546.6	49314.8	35127.3	1.03522	0.834786
P20742	Pregnancy zone protein OS=Homo sapiens OX=9606 GN=PZP PE=1 SV=4	PZP	163.863	6654.7	1891.26	4423.35	12827	3205.28	5182.19	1.63575	0.4617
P20810	Calpastatin OS=Homo sapiens OX=9606 GN=CAST PE=1 SV=4	CAST	76.5728	1180.05	736.373	1222	888.049	752.317	1375.42	0.960928	0.852472
P20851	C4b-binding protein beta chain OS=Homo sapiens OX=9606 GN=C4BPB PE=1 SV=1	C4BPB	28.3574	3015.28	3015.61	2709.9	6278.04	2909.65	2569.47	1.34509	0.488162
P21266	Glutathione S-transferase Mu 3 OS=Homo sapiens OX=9606 GN=GSTM3 PE=1 SV=3	GSTM3	26.5596	1510.03	7507.74	1582.21	1582.94	5114.84	2288.21	0.847737	0.98719
P21281	V-type proton ATPase subunit B, brain isoform OS=Homo sapiens OX=9606 GN=ATP6V1B2 PE=1 SV=3	ATP6V1B2	56.5007	3422.18	3557.16	4119.6	2711.61	3959.42	4040.16	0.965064	0.749657
P21283	V-type proton ATPase subunit C 1 OS=Homo sapiens OX=9606 GN=ATP6V1C1 PE=1 SV=4	ATP6V1C1	43.9416	719.988	1603.31	1051.13	2071.66	1597.09	2343.69	1.78176	0.0741781
P21291	Cysteine and glycine-rich protein 1 OS=Homo sapiens OX=9606 GN=CSRP1 PE=1 SV=3	CSRP1	20.5674	295.95	1137.74		471.72	548.034	533.405	0.72222	0.891289
P21333	Filamin-A OS=Homo sapiens OX=9606 GN=FLNA PE=1 SV=4	FLNA	280.739	2279.85	2280.82	572.294	4632.85	3155.91	4073.34	2.31097	0.103034
P21397	Amine oxidase [flavin-containing] A OS=Homo sapiens OX=9606 GN=MAOA PE=1 SV=1	MAOA	59.6817	390.082	3231.18	451.087	435.076	1222.94	683.543	0.57499	0.851217
P21399	Cytoplasmic aconitate hydratase OS=Homo sapiens OX=9606 GN=ACO1 PE=1 SV=3	ACO1	98.3989	836.491	1747.31	550	922.057	1496.52	1322.05	1.19364	0.498861
P21796	Voltage-dependent anion-selective channel protein 1 OS=Homo sapiens OX=9606 GN=VDAC1 PE=1 SV=2	VDAC1	30.7726	918.124	3066.03		3638.75	2397.91	4137.51	1.70244	0.265946
P21810	Biglycan OS=Homo sapiens OX=9606 GN=BGN PE=1 SV=2	BGN	41.6541	537.171	1413.33		2608.14	1176.22	2182.07	2.03929	0.203829
P21980	Protein-glutamine gamma-glutamyltransferase 2 OS=Homo sapiens OX=9606 GN=TGM2 PE=1 SV=2	TGM2	77.3288	9357.79	6683.95	10621.6	9886.72	7455.53	10731.9	1.05291	0.758639
P22061	Protein-L-isoaspartate(D-aspartate) O-methyltransferase OS=Homo sapiens OX=9606 GN=PCMT1 PE=1 SV=4	PCMT1	24.6364	12066.9	10264	13416.6	10062.8	10604.6	11154.2	0.890175	0.253019
P22102	Trifunctional purine biosynthetic protein adenosine-3 OS=Homo sapiens OX=9606 GN=GART PE=1 SV=1	GART	107.767	1189.06	1266.22	1731.8	1534.07	1400.14	1150.59	0.975571	0.907224
P22234	Bifunctional phosphoribosylaminoimidazole carboxylase/phosphoribosylaminoimidazole succinocarboxamide synthetase OS=Homo sapiens OX=9606 GN=PAICS PE=1 SV=3	PAICS	47.0792	8053.13	6673.52	7138.76	4183.5	6079.1	8268.61	0.847512	0.382565
P22314	Ubiquitin-like modifier-activating enzyme 1 OS=Homo sapiens OX=9606 GN=UBA1 PE=1 SV=3	UBA1	117.849	7537.39	9565.63	7780.56	7634.64	9749.41	9967.75	1.09919	0.457681
P22352	Glutathione peroxidase 3 OS=Homo sapiens OX=9606 GN=GPX3 PE=1 SV=2	GPX3	25.5523	6067.78	18144.1	4995.75	3418.23	23039.1	2655.11	0.996739	0.704617
P22392	Nucleoside diphosphate kinase B OS=Homo sapiens OX=9606 GN=NME2 PE=1 SV=1	NME2	17.298	10481	13697.3	12517.4	13570	12636.2	11078.4	1.01605	0.860136
P22626	Heterogeneous nuclear ribonucleoproteins A2/B1 OS=Homo sapiens OX=9606 GN=HNRNPA2B1 PE=1 SV=2	HNRNPA2B1	37.4297	933.723	4711.41	546.564	1948.9	3206.17	3472.66	1.39344	0.336647
P22792	Carboxypeptidase N subunit 2 OS=Homo sapiens OX=9606 GN=CPN2 PE=1 SV=3	CPN2	60.5566	4983.47	4488.72	5226.85	7942.35	4067.15	3838.12	1.07814	0.938407
P23142	Fibulin-1 OS=Homo sapiens OX=9606 GN=FBLN1 PE=1 SV=4	FBLN1	77.2141	5834.07	7035.98	12051.7	7975.95	3663.1	5575.42	0.690741	0.302045
P23258	Tubulin gamma-1 chain OS=Homo sapiens OX=9606 GN=TUBG1 PE=1 SV=2	TUBG1	51.1699	1060.51	1635.36		504.922	1189.34	1340.38	0.750439	0.476567
P23276	Kell blood group glycoprotein OS=Homo sapiens OX=9606 GN=KEL PE=1 SV=2	KEL	82.8239	3193.09	2539.93	3544.39	2276.91	2696.65	2914.94	0.850292	0.266734
P23284	Peptidyl-prolyl cis-trans isomerase B OS=Homo sapiens OX=9606 GN=PPIB PE=1 SV=2	PPIB	23.7425	1456.42	8093.59	1335.12	5045.13	4246.29	8655.45	1.64875	0.258486
P23381	Tryptophan--tRNA ligase, cytoplasmic OS=Homo sapiens OX=9606 GN=WARS1 PE=1 SV=2	WARS1	53.1654	2411.44	2220.68	2242.9	3056.23	4690.12	9395.78	2.49339	0.0701102
P23396	40S ribosomal protein S3 OS=Homo sapiens OX=9606 GN=RPS3 PE=1 SV=2	RPS3	26.6883	856.135	3103.32	297.812	1019.46	1686.29	3732.45	1.51229	0.419377
P23526	Adenosylhomocysteinase OS=Homo sapiens OX=9606 GN=AHCY PE=1 SV=4	AHCY	47.7161	9856.87	9833.51	10235	8423.05	10451.9	9272.95	0.940604	0.365771
P23528	Cofilin-1 OS=Homo sapiens OX=9606 GN=CFL1 PE=1 SV=3	CFL1	18.5025	12309.2	11460.9	13075.3	12542.1	13941.9	19044.5	1.23566	0.207306
P23588	Eukaryotic translation initiation factor 4B OS=Homo sapiens OX=9606 GN=EIF4B PE=1 SV=2	EIF4B	69.1512	1164.61	1164.19	1134.83	1087.64	1184.24	1449.06	1.07429	0.493413
P23763	Vesicle-associated membrane protein 1 OS=Homo sapiens OX=9606 GN=VAMP1 PE=1 SV=1	VAMP1	12.9019	2056.91	3989.56	2119.52	2090.88	3595.52	2913.87	1.05318	0.788046
P23919	Thymidylate kinase OS=Homo sapiens OX=9606 GN=DTYMK PE=1 SV=4	DTYMK	23.8193	2061.15	1990.43	2729.09	2526.53	3695.78	2895.7	1.34471	0.120778
P24158	Myeloblastin OS=Homo sapiens OX=9606 GN=PRTN3 PE=1 SV=3	PRTN3	27.807	4456.4	4975.97	3455.74	10162.7	5310.68	4597.58	1.55733	0.215967
P24666	Low molecular weight phosphotyrosine protein phosphatase OS=Homo sapiens OX=9606 GN=ACP1 PE=1 SV=3	ACP1	18.0425	47012.1	41706.6	49219.5	44642.5	33584.8	49878.6	0.92872	0.542126
P24844	Myosin regulatory light polypeptide 9 OS=Homo sapiens OX=9606 GN=MYL9 PE=1 SV=4	MYL9	19.8272	3366.26	2015.23		3863.38	4008.42	5050.63	1.60085	0.10925
P24941	Cyclin-dependent kinase 2 OS=Homo sapiens OX=9606 GN=CDK2 PE=1 SV=2	CDK2	33.9295	3977.27	4262.31	5273.19	4238.45	5536.3	2908.88	0.938641	0.683669
P25311	Zinc-alpha-2-glycoprotein OS=Homo sapiens OX=9606 GN=AZGP1 PE=1 SV=2	AZGP1	34.2587	7675.44	6856.83	9075.56	11428	5722.92	7173.4	1.03035	0.979563
P25325	3-mercaptopyruvate sulfurtransferase OS=Homo sapiens OX=9606 GN=MPST PE=1 SV=3	MPST	33.1785	4075.25	4671.14	6884.88	4684.08	6438.24	5104.1	1.03807	0.784807
P25398	40S ribosomal protein S12 OS=Homo sapiens OX=9606 GN=RPS12 PE=1 SV=3	RPS12	14.5149	545.574	1012.66	205.512	1317.29	1347.93	2778.94	3.0867	0.0747629
P25685	DnaJ homolog subfamily B member 1 OS=Homo sapiens OX=9606 GN=DNAJB1 PE=1 SV=4	DNAJB1	38.0441	1397.94	857.367	1692.53	1213.35	1058.28	1599.99	0.980696	0.986561
P25686	DnaJ homolog subfamily B member 2 OS=Homo sapiens OX=9606 GN=DNAJB2 PE=1 SV=3	DNAJB2	35.5801	2826.72	1850.36	2934.2	2018.27	2681.92	2625.21	0.96244	0.889763
P25705	ATP synthase subunit alpha, mitochondrial OS=Homo sapiens OX=9606 GN=ATP5F1A PE=1 SV=1	ATP5F1A	59.7506	3933.95	16415.6	1902.98	5667.89	10354.8	12444.9	1.2793	0.429151
P25786	Proteasome subunit alpha type-1 OS=Homo sapiens OX=9606 GN=PSMA1 PE=1 SV=1	PSMA1	29.5556	21268.1	16458.7	18614.8	18243.1	20556	18439.5	1.01592	0.823675
P25788	Proteasome subunit alpha type-3 OS=Homo sapiens OX=9606 GN=PSMA3 PE=1 SV=2	PSMA3	28.4332	5921.98	7023.12	5545.88	4786.68	6025.31	5351.6	0.874134	0.238698
P25789	Proteasome subunit alpha type-4 OS=Homo sapiens OX=9606 GN=PSMA4 PE=1 SV=1	PSMA4	29.4838	12109.6	11346.2	13518.4	13175.4	15666.8	12646.3	1.12209	0.244409
P26038	Moesin OS=Homo sapiens OX=9606 GN=MSN PE=1 SV=3	MSN	67.82	2704.77	3385.15	2568.91	3942.02	3593.97	5044.24	1.45288	0.0484424
P26368	Splicing factor U2AF 65 kDa subunit OS=Homo sapiens OX=9606 GN=U2AF2 PE=1 SV=4	U2AF2	53.501		1337.78			506.001	866.934	0.51314
P26373	60S ribosomal protein L13 OS=Homo sapiens OX=9606 GN=RPL13 PE=1 SV=4	RPL13	24.2615	927.777	5809.27	1176.2	3118.15	4047.44	6970.4	1.78637	0.232
P26440	Isovaleryl-CoA dehydrogenase, mitochondrial OS=Homo sapiens OX=9606 GN=IVD PE=1 SV=2	IVD	46.6508	90.6154	2139.28		266.36	776.303	641.209	0.503422	0.941349
P26447	Protein S100-A4 OS=Homo sapiens OX=9606 GN=S100A4 PE=1 SV=1	S100A4	11.7285	43242	31883	26774	23047.6	30482.6	30521.7	0.824856	0.342753
P26641	Elongation factor 1-gamma OS=Homo sapiens OX=9606 GN=EEF1G PE=1 SV=3	EEF1G	50.1188	1686.03	2272.02	1052.2	2255.86	1856.53	4181.72	1.65543	0.214072
P26927	Hepatocyte growth factor-like protein OS=Homo sapiens OX=9606 GN=MST1 PE=1 SV=2	MST1	80.3199	3054.8	2922.98	2494	3581.6	2341.44	1956.26	0.930065	0.619563
P27105	Stomatin OS=Homo sapiens OX=9606 GN=STOM PE=1 SV=3	STOM	31.7308	24271	22681.4	25649.5	18385.7	22412.5	24190.7	0.895141	0.26293
P27169	Serum paraoxonase/arylesterase 1 OS=Homo sapiens OX=9606 GN=PON1 PE=1 SV=3	PON1	39.7313	16691	11069.4	17024.3	12702.8	11524.8	12430.3	0.818534	0.272195
P27348	14-3-3 protein theta OS=Homo sapiens OX=9606 GN=YWHAQ PE=1 SV=1	YWHAQ	27.7642	2178.83	3283.3	2451.23	2087.19	2333.02	3606.53	1.01433	0.998185
P27361	Mitogen-activated protein kinase 3 OS=Homo sapiens OX=9606 GN=MAPK3 PE=1 SV=4	MAPK3	43.1356	425.26	324.642	192.566	1129.36	1014.56	1395.95	3.75597	0.00551789
P27708	CAD protein OS=Homo sapiens OX=9606 GN=CAD PE=1 SV=3	CAD	242.984		261.823	157.254	375.889	265.49	348.647	1.57493	0.134897
P27797	Calreticulin OS=Homo sapiens OX=9606 GN=CALR PE=1 SV=1	CALR	48.1416	1502.4	6994.12	1301.02	2729.42	3892.24	5369.55	1.2239	0.452417
P27824	Calnexin OS=Homo sapiens OX=9606 GN=CANX PE=1 SV=2	CANX	67.5683	1253.6	6532.14	934.005	2214.37	3523.74	4204.92	1.14029	0.487063
P28062	Proteasome subunit beta type-8 OS=Homo sapiens OX=9606 GN=PSMB8 PE=1 SV=3	PSMB8	30.3543	896.941	964.193	1066.27	1219.47	2057.61	3038.47	2.15739	0.0590637
P28066	Proteasome subunit alpha type-5 OS=Homo sapiens OX=9606 GN=PSMA5 PE=1 SV=3	PSMA5	26.411	13504.5	12100.7	13233.8	13806.1	14406.4	13883.6	1.08386	0.0880003
P28070	Proteasome subunit beta type-4 OS=Homo sapiens OX=9606 GN=PSMB4 PE=1 SV=4	PSMB4	29.2042	4984.74	5053.15	4582.89	5857.98	8053.32	7358.77	1.45478	0.021053
P28072	Proteasome subunit beta type-6 OS=Homo sapiens OX=9606 GN=PSMB6 PE=1 SV=4	PSMB6	25.3577	16321.7	11835.4	14422.9	13490.6	21626.1	12996.4	1.12994	0.615166
P28074	Proteasome subunit beta type-5 OS=Homo sapiens OX=9606 GN=PSMB5 PE=1 SV=3	PSMB5	28.4803	6125.9	4637.55	6752.48	4372.53	5897.47	4192.28	0.825664	0.286594
P28289	Tropomodulin-1 OS=Homo sapiens OX=9606 GN=TMOD1 PE=1 SV=1	TMOD1	40.5692	4432.38	3057.58	5196.8	3057.93	3825.49	3500.65	0.818496	0.347881
P28676	Grancalcin OS=Homo sapiens OX=9606 GN=GCA PE=1 SV=2	GCA	24.01	6061.42	3470.11	4329.21	5238.11	5403.49	6396.62	1.22924	0.257491
P28838	Cytosol aminopeptidase OS=Homo sapiens OX=9606 GN=LAP3 PE=1 SV=3	LAP3	56.1663	991.532	2042.12	719.027	3193.83	3241.82	6959.81	3.56958	0.0317568
P29144	Tripeptidyl-peptidase 2 OS=Homo sapiens OX=9606 GN=TPP2 PE=1 SV=4	TPP2	138.35	5330.52	3643.78	4573.74	3452.75	4393.46	4330.93	0.898812	0.498516
P29218	Inositol monophosphatase 1 OS=Homo sapiens OX=9606 GN=IMPA1 PE=1 SV=1	IMPA1	30.1888	1079.93	1812.47	1371.88	1423.94	1473.42	2285.14	1.21533	0.416613
P29350	Tyrosine-protein phosphatase non-receptor type 6 OS=Homo sapiens OX=9606 GN=PTPN6 PE=1 SV=1	PTPN6	67.5611	812.471	681.876	148.631	1207.96	1022.8	1457.91	2.24511	0.13432
P29401	Transketolase OS=Homo sapiens OX=9606 GN=TKT PE=1 SV=3	TKT	67.8776	3937.07	5270.96	2973.46	4334.54	4615.12	4861.58	1.13379	0.419187
P29590	Protein PML OS=Homo sapiens OX=9606 GN=PML PE=1 SV=3	PML	97.5506	7859.18	14303.3	8619.87	18527.1	9935.17	23535.7	1.68921	0.190837
P29622	Kallistatin OS=Homo sapiens OX=9606 GN=SERPINA4 PE=1 SV=3	SERPINA4	48.542	7625.39	6183.89	10030.2	2584.37	6208.02	5214.62	0.587556	0.128669
P29692	Elongation factor 1-delta OS=Homo sapiens OX=9606 GN=EEF1D PE=1 SV=5	EEF1D	31.1218	685.678	1228.69	408.764	1095.3	861.857	2137.57	1.76258	0.231594
P30040	Endoplasmic reticulum resident protein 29 OS=Homo sapiens OX=9606 GN=ERP29 PE=1 SV=4	ERP29	28.9934		3046.84		1210.49	2462.96	3175.71	0.749319
P30041	Peroxiredoxin-6 OS=Homo sapiens OX=9606 GN=PRDX6 PE=1 SV=3	PRDX6	25.035	88395	112623	104595	93774.3	95539.8	75128.5	0.865286	0.239492
P30043	Flavin reductase (NADPH) OS=Homo sapiens OX=9606 GN=BLVRB PE=1 SV=3	BLVRB	22.1193	127259	100562	120354	84907.7	125510	107606	0.913405	0.503853
P30044	Peroxiredoxin-5, mitochondrial OS=Homo sapiens OX=9606 GN=PRDX5 PE=1 SV=4	PRDX5	22.0864	2282.7	14060.9	3185.34	2944.89	7427.71	6389.06	0.858301	0.876284
P30046	D-dopachrome decarboxylase OS=Homo sapiens OX=9606 GN=DDT PE=1 SV=3	DDT	12.7118	31626.5	26395.2	24716.5	22869.3	26504.2	27903.2	0.93399	0.523042
P30048	Thioredoxin-dependent peroxide reductase, mitochondrial OS=Homo sapiens OX=9606 GN=PRDX3 PE=1 SV=3	PRDX3	27.6927	1693.57	9660.62	871.657	2819.12	4924.85	5098.44	1.05043	0.51175
P30049	ATP synthase subunit delta, mitochondrial OS=Homo sapiens OX=9606 GN=ATP5F1D PE=1 SV=2	ATP5F1D	17.49		1735.92		493.694	749.383	846.392	0.401222
P30050	60S ribosomal protein L12 OS=Homo sapiens OX=9606 GN=RPL12 PE=1 SV=1	RPL12	17.8186	518.682	1933.45	269.205	1290.67	1224.95	2503.52	1.84436	0.224564
P30085	UMP-CMP kinase OS=Homo sapiens OX=9606 GN=CMPK1 PE=1 SV=3	CMPK1	22.2223	4812.48	4238.39	4755.4	3975.03	5742.82	5686.92	1.11578	0.488941
P30086	Phosphatidylethanolamine-binding protein 1 OS=Homo sapiens OX=9606 GN=PEBP1 PE=1 SV=3	PEBP1	21.0568	43346.6	134126	33189.5	30689.9	71347.8	43133.4	0.68912	0.654429
P30101	Protein disulfide-isomerase A3 OS=Homo sapiens OX=9606 GN=PDIA3 PE=1 SV=4	PDIA3	56.7824	2574.71	13535.6	2004.97	5237.23	6922.57	9593.72	1.20084	0.43974
P30153	Serine/threonine-protein phosphatase 2A 65 kDa regulatory subunit A alpha isoform OS=Homo sapiens OX=9606 GN=PPP2R1A PE=1 SV=4	PPP2R1A	65.3086	2804.75	2460.08	2439.2	2163.93	2549.26	2371.92	0.919663	0.269415
P30273	High affinity immunoglobulin epsilon receptor subunit gamma OS=Homo sapiens OX=9606 GN=FCER1G PE=1 SV=1	FCER1G	9.66747				942.911	680.191	1250.89
P30566	Adenylosuccinate lyase OS=Homo sapiens OX=9606 GN=ADSL PE=1 SV=2	ADSL	54.8893	8703.93	7111.52	9381.72	6280.08	7125.6	7472.86	0.828607	0.132698
P30613	Pyruvate kinase PKLR OS=Homo sapiens OX=9606 GN=PKLR PE=1 SV=2	PKLR	61.8302	6765.1	4320.34	5906.4	5370.14	4979.21	5462.68	0.930566	0.702715
P30626	Sorcin OS=Homo sapiens OX=9606 GN=SRI PE=1 SV=1	SRI	21.6764	8446.76	7046.1	11393.1	6169.36	6903.39	7665.24	0.771332	0.187604
P30711	Glutathione S-transferase theta-1 OS=Homo sapiens OX=9606 GN=GSTT1 PE=1 SV=4	GSTT1	27.335	8531.35		4577.83	5892.54	4902.02	1642.35	0.632478	0.404872
P30740	Leukocyte elastase inhibitor OS=Homo sapiens OX=9606 GN=SERPINB1 PE=1 SV=1	SERPINB1	42.7418	6880.94	6427.01	4435.67	8952.3	7974.76	7390.56	1.3705	0.0888021
P31040	Succinate dehydrogenase [ubiquinone] flavoprotein subunit, mitochondrial OS=Homo sapiens OX=9606 GN=SDHA PE=1 SV=2	SDHA	72.6915	398.805	2432.45		450.969	1392.76	1725.75	0.840492	0.964151
P31146	Coronin-1A OS=Homo sapiens OX=9606 GN=CORO1A PE=1 SV=4	CORO1A	51.0262	1669.33	887.573	559.698	3236.54	2007.09	3860.03	2.92102	0.0378973
P31150	Rab GDP dissociation inhibitor alpha OS=Homo sapiens OX=9606 GN=GDI1 PE=1 SV=2	GDI1	50.5827	2026.43	3382.51		3342.72	3191.62	2569.61	1.12209	0.562789
P31153	S-adenosylmethionine synthase isoform type-2 OS=Homo sapiens OX=9606 GN=MAT2A PE=1 SV=1	MAT2A	43.6607	2336.86	4006.74	3839.42	2692.82	2934.37	3316.88	0.878331	0.596329
P31939	Bifunctional purine biosynthesis protein ATIC OS=Homo sapiens OX=9606 GN=ATIC PE=1 SV=3	ATIC	64.6159	4657.39	4940.56	6233.79	4155.89	5781.48	6342.04	1.02828	0.903513
P31943	Heterogeneous nuclear ribonucleoprotein H OS=Homo sapiens OX=9606 GN=HNRNPH1 PE=1 SV=4	HNRNPH1	49.2295	1905.82	7366.84	2311.05	3163.81	5813.26	4835.64	1.19243	0.504652
P31946	14-3-3 protein beta/alpha OS=Homo sapiens OX=9606 GN=YWHAB PE=1 SV=3	YWHAB	28.0824	10008.2	10748.4	9811.36	9698.41	11178.8	12576.7	1.09441	0.3464
P31948	Stress-induced-phosphoprotein 1 OS=Homo sapiens OX=9606 GN=STIP1 PE=1 SV=1	STIP1	62.6392	2763.96	2592.99	2684.54	2950.54	2553.25	3437.57	1.1119	0.322482
P31949	Protein S100-A11 OS=Homo sapiens OX=9606 GN=S100A11 PE=1 SV=2	S100A11	11.7404	11478.4	24331.1	7913.88	28152.5	12198.8	25689.7	1.51043	0.337054
P32119	Peroxiredoxin-2 OS=Homo sapiens OX=9606 GN=PRDX2 PE=1 SV=5	PRDX2	21.8919	81618.9	63455.9	78081	59950.7	68970.6	60531.9	0.848973	0.149478
P32456	Guanylate-binding protein 2 OS=Homo sapiens OX=9606 GN=GBP2 PE=1 SV=3	GBP2	67.209				517.494	758.325	2505.24
P34932	Heat shock 70 kDa protein 4 OS=Homo sapiens OX=9606 GN=HSPA4 PE=1 SV=4	HSPA4	94.3309	2079.59	1881.84	2002.14	2090.17	2222.19	2300.95	1.10895	0.0627854
P35221	Catenin alpha-1 OS=Homo sapiens OX=9606 GN=CTNNA1 PE=1 SV=1	CTNNA1	100.071	310.942	2469.27	709.399	642.368	1214.5	841.955	0.773389	0.925827
P35222	Catenin beta-1 OS=Homo sapiens OX=9606 GN=CTNNB1 PE=1 SV=1	CTNNB1	85.4966	241.931	3506.24	274.12	394.166	1407.85	1314.23	0.774747	0.712892
P35232	Prohibitin 1 OS=Homo sapiens OX=9606 GN=PHB1 PE=1 SV=1	PHB1	29.8041	1151.42	5742.38	614.394	2244.52	2989.37	4261.85	1.26472	0.39971
P35237	Serpin B6 OS=Homo sapiens OX=9606 GN=SERPINB6 PE=1 SV=3	SERPINB6	42.6219	274.915	1001.28		637.013	653.516	772.335	1.07761	0.750824
P35241	Radixin OS=Homo sapiens OX=9606 GN=RDX PE=1 SV=1	RDX	68.5639	4924.3	6821.97	4387.57	5308.99	6437.43	7991.53	1.22339	0.310601
P35527	Keratin, type I cytoskeletal 9 OS=Homo sapiens OX=9606 GN=KRT9 PE=1 SV=3	KRT9	62.0643	4746.56	4589.13	2689.01	3076.07	28292.5	12893.7	3.68095	0.218635
P35555	Fibrillin-1 OS=Homo sapiens OX=9606 GN=FBN1 PE=1 SV=4	FBN1	312.298	401.754	4571.56	240.581	555.45	2542.14	1039.61	0.793496	0.712083
P35579	Myosin-9 OS=Homo sapiens OX=9606 GN=MYH9 PE=1 SV=4	MYH9	226.532	2758.46	2927.49	1332.62	5264.66	3567.94	5472.46	2.03817	0.0590233
P35580	Myosin-10 OS=Homo sapiens OX=9606 GN=MYH10 PE=1 SV=3	MYH10	228.999	729.886	440.195	221.651	528.609	475.528	655.847	1.19275	0.478231
P35606	Coatomer subunit beta' OS=Homo sapiens OX=9606 GN=COPB2 PE=1 SV=2	COPB2	102.487	2066.06	4776.13	840.095	3414.13	1925.82	5552.86	1.41791	0.447779
P35611	Alpha-adducin OS=Homo sapiens OX=9606 GN=ADD1 PE=1 SV=2	ADD1	80.9551	5511.74	4366.4	5937.93	4133.08	4805.86	5070.98	0.885803	0.35279
P35612	Beta-adducin OS=Homo sapiens OX=9606 GN=ADD2 PE=1 SV=3	ADD2	80.8542	4438.56	3290.18	4858.57	3514.88	4007.18	3419.44	0.869248	0.368556
P35613	Basigin OS=Homo sapiens OX=9606 GN=BSG PE=1 SV=2	BSG	42.2004	7169.32	4023.75	5548.91	5744.39	6196.46	5913.22	1.06643	0.616951
P35754	Glutaredoxin-1 OS=Homo sapiens OX=9606 GN=GLRX PE=1 SV=2	GLRX	11.7757	6372.06	4943.74	4705.82	4271.17	4137.18	5873.69	0.891424	0.461625
P35858	Insulin-like growth factor-binding protein complex acid labile subunit OS=Homo sapiens OX=9606 GN=IGFALS PE=1 SV=1	IGFALS	66.035	4208.71	3720.84	3974.99	5057.06	4107.53	4120.07	1.11593	0.242666
P35908	Keratin, type II cytoskeletal 2 epidermal OS=Homo sapiens OX=9606 GN=KRT2 PE=1 SV=2	KRT2	65.4329	3970.15	3569.92	2174	2218.16	2052.75	4133.8	0.86521	0.600131
P35998	26S proteasome regulatory subunit 7 OS=Homo sapiens OX=9606 GN=PSMC2 PE=1 SV=3	PSMC2	48.6339	3915.78	3917.28	4133.23	3926.6	4201.74	3724.66	0.990532	0.803882
P36405	ADP-ribosylation factor-like protein 3 OS=Homo sapiens OX=9606 GN=ARL3 PE=1 SV=2	ARL3	20.4555	1907.06	3891.71	1822.79	3079.49	3672.16	3734.1	1.3758	0.208451
P36507	Dual specificity mitogen-activated protein kinase kinase 2 OS=Homo sapiens OX=9606 GN=MAP2K2 PE=1 SV=1	MAP2K2	44.4241	1108.77	1112.55	1081.04	954.891	1002.27	1491.44	1.04429	0.880489
P36542	ATP synthase subunit gamma, mitochondrial OS=Homo sapiens OX=9606 GN=ATP5F1C PE=1 SV=1	ATP5F1C	32.996	737.819	2525		555.951	1965.34	1962.53	0.916146	0.941321
P36551	Oxygen-dependent coproporphyrinogen-III oxidase, mitochondrial OS=Homo sapiens OX=9606 GN=CPOX PE=1 SV=3	CPOX	50.1519	470.498	487.061	464.161	645.189	726.632	699.497	1.45691	0.000581847
P36578	60S ribosomal protein L4 OS=Homo sapiens OX=9606 GN=RPL4 PE=1 SV=5	RPL4	47.6973	465.58	4414.2	573.316	1855.83	2929.19	4253.31	1.65747	0.259922
P36871	Phosphoglucomutase-1 OS=Homo sapiens OX=9606 GN=PGM1 PE=1 SV=3	PGM1	61.4491	653.155	3400.83	624.65	1712.34	3635.36	1734.76	1.51379	0.325333
P36955	Pigment epithelium-derived factor OS=Homo sapiens OX=9606 GN=SERPINF1 PE=1 SV=4	SERPINF1	46.3122	10052.7	11439.1	14792.3	13780.5	10120.8	8307.3	0.887678	0.529069
P36959	GMP reductase 1 OS=Homo sapiens OX=9606 GN=GMPR PE=1 SV=1	GMPR	37.4188	8652.46	6907.58	6571.88	5060.95	7934.93	7134.72	0.909573	0.546749
P36969	Phospholipid hydroperoxide glutathione peroxidase OS=Homo sapiens OX=9606 GN=GPX4 PE=1 SV=3	GPX4	22.1747	4265.8	3556.84	3483.97	2994.71	4998.96	3732.74	1.03713	0.914375
P36980	Complement factor H-related protein 2 OS=Homo sapiens OX=9606 GN=CFHR2 PE=1 SV=1	CFHR2	30.6507	3323.95	6463.67	9305.4	31227.6	2916.71	6563.06	2.13206	0.655288
P37802	Transgelin-2 OS=Homo sapiens OX=9606 GN=TAGLN2 PE=1 SV=3	TAGLN2	22.3914	5769.97	5027.78	4026.63	9850.96	7604.05	9205.02	1.79839	0.0104938
P37837	Transaldolase OS=Homo sapiens OX=9606 GN=TALDO1 PE=1 SV=2	TALDO1	37.5401	7256.1	8149.24	6859.01	7227.42	8458.31	7252.97	1.03029	0.703186
P37840	Alpha-synuclein OS=Homo sapiens OX=9606 GN=SNCA PE=1 SV=1	SNCA	14.4602	20217	10723.7	21601.5	8354.2	10365.1	14189.3	0.626326	0.175233
P38117	Electron transfer flavoprotein subunit beta OS=Homo sapiens OX=9606 GN=ETFB PE=1 SV=3	ETFB	27.8436	278.715	992.289		656.028	729.247	1082.81	1.29456	0.469326
P38606	V-type proton ATPase catalytic subunit A OS=Homo sapiens OX=9606 GN=ATP6V1A PE=1 SV=2	ATP6V1A	68.3041	5799.68	5464.54	6406.78	4630.22	5736.47	7060.48	0.986202	0.848855
P38646	Stress-70 protein, mitochondrial OS=Homo sapiens OX=9606 GN=HSPA9 PE=1 SV=2	HSPA9	73.6805	913.484	8481.59	1568.62	2124.12	2680.82	3895.57	0.793575	0.786918
P39019	40S ribosomal protein S19 OS=Homo sapiens OX=9606 GN=RPS19 PE=1 SV=2	RPS19	16.0605	1333.44	7609.43	2022.49	2119.54	6428.92	7316.33	1.44681	0.466872
P39023	60S ribosomal protein L3 OS=Homo sapiens OX=9606 GN=RPL3 PE=1 SV=2	RPL3	46.1089	184.632	925.315		651.033	677.858	643.549	1.18471	0.667467
P40121	Macrophage-capping protein OS=Homo sapiens OX=9606 GN=CAPG PE=1 SV=2	CAPG	38.4985	484.155	3985.27	308.589	1296.54	1925.66	3601.72	1.42819	0.343366
P40227	T-complex protein 1 subunit zeta OS=Homo sapiens OX=9606 GN=CCT6A PE=1 SV=3	CCT6A	58.0242	3883.45	4010.02	3467.56	2847.6	4899.38	5061.48	1.1274	0.665105
P40261	Nicotinamide N-methyltransferase OS=Homo sapiens OX=9606 GN=NNMT PE=1 SV=1	NNMT	29.574	435.125	701.196	515.007	16473.4	2332.42	6953.94	15.5994	0.0130962
P40306	Proteasome subunit beta type-10 OS=Homo sapiens OX=9606 GN=PSMB10 PE=1 SV=1	PSMB10	28.9363	378.825	350.872		899.841	768.951	1647.17	3.02953	0.0396106
P40429	60S ribosomal protein L13a OS=Homo sapiens OX=9606 GN=RPL13A PE=1 SV=2	RPL13A	23.5772	971.3	4230.85	1366.24	2879.98	3316.67	5950.78	1.84937	0.195541
P40763	Signal transducer and activator of transcription 3 OS=Homo sapiens OX=9606 GN=STAT3 PE=1 SV=2	STAT3	88.0678		733.097	350.331	862.624	738.196	1528.44	1.92553	0.18944
P40925	Malate dehydrogenase, cytoplasmic OS=Homo sapiens OX=9606 GN=MDH1 PE=1 SV=4	MDH1	36.4261	11279.1	11303.6	10659.8	9904.39	12187.8	10492.5	0.980212	0.735045
P40926	Malate dehydrogenase, mitochondrial OS=Homo sapiens OX=9606 GN=MDH2 PE=1 SV=3	MDH2	35.5033	1540.64	6383.57	840.381	2385.71	4301.71	5185.18	1.35461	0.390224
P40939	Trifunctional enzyme subunit alpha, mitochondrial OS=Homo sapiens OX=9606 GN=HADHA PE=1 SV=2	HADHA	82.9996		1280.67		1152.89	1114.95	738.851	0.782584
P41091	Eukaryotic translation initiation factor 2 subunit 3 OS=Homo sapiens OX=9606 GN=EIF2S3 PE=1 SV=3	EIF2S3	51.1095	682.729	1437.96	1613.63	1675.16	1668.39	2832.83	1.65395	0.170936
P41218	Myeloid cell nuclear differentiation antigen OS=Homo sapiens OX=9606 GN=MNDA PE=1 SV=1	MNDA	45.8361	3522.73	2034.99	1556.56	6073.81	3089.2	4014.13	1.85221	0.109835
P42167	Lamina-associated polypeptide 2, isoforms beta/gamma OS=Homo sapiens OX=9606 GN=TMPO PE=1 SV=2	TMPO	50.6703	1071.18	2554.18	500.747	996.766	2673.3	2779.92	1.56321	0.385582
P42224	Signal transducer and activator of transcription 1-alpha/beta OS=Homo sapiens OX=9606 GN=STAT1 PE=1 SV=2	STAT1	87.3348	398.605			939.437	1200.02	3857.27	5.01476
P42345	Serine/threonine-protein kinase mTOR OS=Homo sapiens OX=9606 GN=MTOR PE=1 SV=1	MTOR	288.892		488.963	287.693	466.263	625.778	568.25	1.42516	0.191415
P42704	Leucine-rich PPR motif-containing protein, mitochondrial OS=Homo sapiens OX=9606 GN=LRPPRC PE=1 SV=3	LRPPRC	157.905		1628.98				1024.11	0.628678
P42766	60S ribosomal protein L35 OS=Homo sapiens OX=9606 GN=RPL35 PE=1 SV=2	RPL35	14.5515		2755.87		959.082	1828.06	2781.53	0.673551
P43034	Platelet-activating factor acetylhydrolase IB subunit beta OS=Homo sapiens OX=9606 GN=PAFAH1B1 PE=1 SV=2	PAFAH1B1	46.638	6351.76	5429.19	5506.85	5165.17	6236.25	4593.06	0.925189	0.461221
P43251	Biotinidase OS=Homo sapiens OX=9606 GN=BTD PE=1 SV=2	BTD	61.1329	532.902	4046.02	1793.23	640.37	2709.35	610.24	0.621448	0.602888
P43487	Ran-specific GTPase-activating protein OS=Homo sapiens OX=9606 GN=RANBP1 PE=1 SV=1	RANBP1	23.3101	3273.79	2426.52	3540.4	2546.59	3034.09	3347.25	0.966152	0.851681
P43490	Nicotinamide phosphoribosyltransferase OS=Homo sapiens OX=9606 GN=NAMPT PE=1 SV=1	NAMPT	55.5212	1141.62	1082.16	1067.26	1992.93	1167.53	2060.06	1.58628	0.0808048
P43652	Afamin OS=Homo sapiens OX=9606 GN=AFM PE=1 SV=1	AFM	69.0691	16925.4	11474.6	19307.8	12574.2	15328.7	14236.8	0.883287	0.565895
P43686	26S proteasome regulatory subunit 6B OS=Homo sapiens OX=9606 GN=PSMC4 PE=1 SV=2	PSMC4	47.3663	2111.17	2073.54	2106.72	2258.78	2228.25	2161.99	1.05684	0.0175056
P45877	Peptidyl-prolyl cis-trans isomerase C OS=Homo sapiens OX=9606 GN=PPIC PE=1 SV=1	PPIC	22.7633	253.958	8099.78	1686.54	941.74	9113.56	997.299	1.10083	0.821406
P45974	Ubiquitin carboxyl-terminal hydrolase 5 OS=Homo sapiens OX=9606 GN=USP5 PE=1 SV=2	USP5	95.7863	5102.17	4637.46	5567.64	4593.67	5144.46	4858.97	0.953606	0.50174
P46459	Vesicle-fusing ATPase OS=Homo sapiens OX=9606 GN=NSF PE=1 SV=3	NSF	82.5943	2080.4	1879.46	1876.32	2072.53	2395.51	2622.6	1.21494	0.0669842
P46734	Dual specificity mitogen-activated protein kinase kinase 3 OS=Homo sapiens OX=9606 GN=MAP2K3 PE=1 SV=2	MAP2K3	39.3184	492.427	331.265	253.646	201.855	646.064	648.205	1.38872	0.612007
P46777	60S ribosomal protein L5 OS=Homo sapiens OX=9606 GN=RPL5 PE=1 SV=3	RPL5	34.3626	314.782	1214.99	170.788	630.864	881.334	1207.23	1.59914	0.271382
P46781	40S ribosomal protein S9 OS=Homo sapiens OX=9606 GN=RPS9 PE=1 SV=3	RPS9	22.5914	821.887	2882.59	444.312	1894.28	1407.83	3260	1.58169	0.307752
P46782	40S ribosomal protein S5 OS=Homo sapiens OX=9606 GN=RPS5 PE=1 SV=4	RPS5	22.8764		744.717		398.245	595.673	1072.46	0.924907
P46926	Glucosamine-6-phosphate isomerase 1 OS=Homo sapiens OX=9606 GN=GNPDA1 PE=1 SV=1	GNPDA1	32.6685	1588.72	1924.9	1910.1	1436.36	1840.73	1450.78	0.871702	0.243232
P46940	Ras GTPase-activating-like protein IQGAP1 OS=Homo sapiens OX=9606 GN=IQGAP1 PE=1 SV=1	IQGAP1	189.252	678.302	1723.67	579.865	1743.74	1798.95	2278.96	1.95237	0.0885205
P46977	Dolichyl-diphosphooligosaccharide--protein glycosyltransferase subunit STT3A OS=Homo sapiens OX=9606 GN=STT3A PE=1 SV=2	STT3A	80.5296	672.252	1099.22	391.286	896.537	879.043	1696.91	1.60558	0.237983
P47756	F-actin-capping protein subunit beta OS=Homo sapiens OX=9606 GN=CAPZB PE=1 SV=5	CAPZB	30.6287	6161.91	6951.08	6416.17	8049.55	8037.85	9318.43	1.30092	0.0123519
P48426	Phosphatidylinositol 5-phosphate 4-kinase type-2 alpha OS=Homo sapiens OX=9606 GN=PIP4K2A PE=1 SV=2	PIP4K2A	46.2246	2673.47	2621.59	3092.92	2738.92	3187.88	2965.5	1.06012	0.433687
P48444	Coatomer subunit delta OS=Homo sapiens OX=9606 GN=ARCN1 PE=1 SV=1	ARCN1	57.2104		1705.1	658.416	1698.33	1302.02	2672.33	1.60007	0.317204
P48506	Glutamate--cysteine ligase catalytic subunit OS=Homo sapiens OX=9606 GN=GCLC PE=1 SV=2	GCLC	72.7658	8964.39	7910.56	10050.7	7624.98	9018.56	8113.34	0.919452	0.389999
P48507	Glutamate--cysteine ligase regulatory subunit OS=Homo sapiens OX=9606 GN=GCLM PE=1 SV=1	GCLM	30.727	4201	3230.46	4291.11	3068.37	3961.7	4013.11	0.942044	0.664763
P48556	26S proteasome non-ATPase regulatory subunit 8 OS=Homo sapiens OX=9606 GN=PSMD8 PE=1 SV=2	PSMD8	39.6119	1571.94	1340.38	941.283	1310.88	1382.26	1719.21	1.14499	0.43281
P48637	Glutathione synthetase OS=Homo sapiens OX=9606 GN=GSS PE=1 SV=1	GSS	52.3848	4244.27	4466.15	4386.99	3614.37	4391.9	4308.78	0.940266	0.36488
P48643	T-complex protein 1 subunit epsilon OS=Homo sapiens OX=9606 GN=CCT5 PE=1 SV=1	CCT5	59.671	3699.62	4371.84	3416.88	3527.3	4607.57	4427.65	1.0935	0.470276
P48729	Casein kinase I isoform alpha OS=Homo sapiens OX=9606 GN=CSNK1A1 PE=1 SV=2	CSNK1A1	38.9149	3218.1	2959.82	2179.73	2419.47	3181.72	2986.75	1.02755	0.825455
P48735	Isocitrate dehydrogenase [NADP], mitochondrial OS=Homo sapiens OX=9606 GN=IDH2 PE=1 SV=2	IDH2	50.9093	849.571	1639.58	865.269	2496.16	2453.26	4507.31	2.81918	0.0239138
P48739	Phosphatidylinositol transfer protein beta isoform OS=Homo sapiens OX=9606 GN=PITPNB PE=1 SV=2	PITPNB	31.5401	2030.47	1852.3	2299.04	1431.88	2023.64	2202.01	0.915187	0.52535
P49189	4-trimethylaminobutyraldehyde dehydrogenase OS=Homo sapiens OX=9606 GN=ALDH9A1 PE=1 SV=3	ALDH9A1	53.8019	3817.09	6343.03	3450.44	2702.77	4857.45	3856.65	0.838824	0.547104
P49247	Ribose-5-phosphate isomerase OS=Homo sapiens OX=9606 GN=RPIA PE=1 SV=3	RPIA	33.2689	23086.3	18040.2	25487	15109.7	19309.6	16160.6	0.759303	0.0985948
P49327	Fatty acid synthase OS=Homo sapiens OX=9606 GN=FASN PE=1 SV=3	FASN	273.427	906.684	713.821	580.818	946.462	822.608	1031.4	1.27218	0.155033
P49368	T-complex protein 1 subunit gamma OS=Homo sapiens OX=9606 GN=CCT3 PE=1 SV=4	CCT3	60.5339	8483.9	9341.01	6171.27	6566.25	9583.52	10368.8	1.10512	0.637196
P49411	Elongation factor Tu, mitochondrial OS=Homo sapiens OX=9606 GN=TUFM PE=1 SV=3	TUFM	49.8749	650.315	1975.88	91.2193	622.856	1196.68	1847.23	1.34936	0.437461
P49588	Alanine--tRNA ligase, cytoplasmic OS=Homo sapiens OX=9606 GN=AARS1 PE=1 SV=2	AARS1	106.81	994.644	1921.72	882.389	1792	1906.36	3153.51	1.80372	0.10923
P49591	Serine--tRNA ligase, cytoplasmic OS=Homo sapiens OX=9606 GN=SARS1 PE=1 SV=3	SARS1	58.7773	1167.7	2347.97	772.205	1455.87	1708.64	3183.61	1.48048	0.336322
P49720	Proteasome subunit beta type-3 OS=Homo sapiens OX=9606 GN=PSMB3 PE=1 SV=2	PSMB3	22.9489	6399.9	5255.25	5751.25	4468.13	6357.95	5302.34	0.926581	0.514418
P49721	Proteasome subunit beta type-2 OS=Homo sapiens OX=9606 GN=PSMB2 PE=1 SV=1	PSMB2	22.8363	3049.36	5498.85	5264.25	1677.25	4022.01	1621.97	0.530045	0.11969
P49747	Cartilage oligomeric matrix protein OS=Homo sapiens OX=9606 GN=COMP PE=1 SV=2	COMP	82.8605	980.604	460.945	984.36	1183.12	681.768	794.821	1.09638	0.706557
P49748	Very long-chain specific acyl-CoA dehydrogenase, mitochondrial OS=Homo sapiens OX=9606 GN=ACADVL PE=1 SV=1	ACADVL	70.3901	818.039	3513.06	335.586	815.221	1595.18	2093.4	0.965098	0.664353
P49755	Transmembrane emp24 domain-containing protein 10 OS=Homo sapiens OX=9606 GN=TMED10 PE=1 SV=2	TMED10	24.976	477.3	2013.89	541.518	1194.11	1354.28	2411.95	1.63561	0.25735
P49773	Adenosine 5'-monophosphoramidase HINT1 OS=Homo sapiens OX=9606 GN=HINT1 PE=1 SV=2	HINT1	13.8019	1833.62	1718.3	1496.34	934.151	1585.84	1233.13	0.74345	0.126541
P49908	Selenoprotein P OS=Homo sapiens OX=9606 GN=SELENOP PE=1 SV=3	SELENOP	43.1736	4816.85	4045.54	5472.57	5470.72	3539.14	3284.9	0.857676	0.396429
P49913	Cathelicidin antimicrobial peptide OS=Homo sapiens OX=9606 GN=CAMP PE=1 SV=1	CAMP	19.3014	3991.23	1722.84	2403.49	5186.06	3362.97	3095.36	1.43447	0.247976
P50395	Rab GDP dissociation inhibitor beta OS=Homo sapiens OX=9606 GN=GDI2 PE=1 SV=2	GDI2	50.6632	7108.84	5840.03	7289.83	6947.71	6590.42	7064.89	1.018	0.776657
P50453	Serpin B9 OS=Homo sapiens OX=9606 GN=SERPINB9 PE=1 SV=1	SERPINB9	42.4036	947.898	1511.16	426.974	1509.25	1731.07	2358.96	1.94013	0.120889
P50454	Serpin H1 OS=Homo sapiens OX=9606 GN=SERPINH1 PE=1 SV=2	SERPINH1	46.4405		981.071		1748.81	286.197	967.097	1.02001
P50502	Hsc70-interacting protein OS=Homo sapiens OX=9606 GN=ST13 PE=1 SV=2	ST13	41.3317	14590.5	13777	17216.9	13340	15882.7	14629.8	0.962007	0.683385
P50552	Vasodilator-stimulated phosphoprotein OS=Homo sapiens OX=9606 GN=VASP PE=1 SV=3	VASP	39.8297	788.932	575.435	370.752	1008.6	718.653	1259.86	1.72156	0.107955
P50570	Dynamin-2 OS=Homo sapiens OX=9606 GN=DNM2 PE=1 SV=2	DNM2	98.0643	1547.99	931.478	1485.74	1069.03	1630.06	1840.53	1.14486	0.592545
P50579	Methionine aminopeptidase 2 OS=Homo sapiens OX=9606 GN=METAP2 PE=1 SV=1	METAP2	52.8916	595.339	600.504	681.399	1030.2	390.569	1118.46	1.35264	0.580479
P50583	Bis(5'-nucleosyl)-tetraphosphatase [asymmetrical] OS=Homo sapiens OX=9606 GN=NUDT2 PE=1 SV=3	NUDT2	16.8292	2098.03	1649.18	1390.35	1272.2	962.574	1852.59	0.795585	0.326197
P50895	Basal cell adhesion molecule OS=Homo sapiens OX=9606 GN=BCAM PE=1 SV=2	BCAM	67.4048	1643.85	3771.69	1905.27	1682.37	2801.03	1338.8	0.795294	0.567741
P50914	60S ribosomal protein L14 OS=Homo sapiens OX=9606 GN=RPL14 PE=1 SV=4	RPL14	23.4318	624.959	4530.02	641.624	2770.36	2727.28	5862.42	1.95978	0.204406
P50990	T-complex protein 1 subunit theta OS=Homo sapiens OX=9606 GN=CCT8 PE=1 SV=4	CCT8	59.6206	4378.46	4652.09	3901.17	3427.25	5537.83	5766.65	1.13919	0.574708
P50991	T-complex protein 1 subunit delta OS=Homo sapiens OX=9606 GN=CCT4 PE=1 SV=4	CCT4	57.9242	4228.47	4192.17	4305.58	3271.87	5180.36	5164.93	1.07001	0.779793
P51124	Granzyme M OS=Homo sapiens OX=9606 GN=GZMM PE=1 SV=2	GZMM	27.5453	878.405	796.571	967.291	1077.87	694.22	615.18	0.903491	0.51341
P51148	Ras-related protein Rab-5C OS=Homo sapiens OX=9606 GN=RAB5C PE=1 SV=2	RAB5C	23.4825	10948	12602.6	9516.46	9689.24	12856.8	10848.8	1.00991	0.937603
P51149	Ras-related protein Rab-7a OS=Homo sapiens OX=9606 GN=RAB7A PE=1 SV=1	RAB7A	23.4897	4067.85	7004.8	3346.52	4886.3	6234.09	5845.51	1.17662	0.421581
P51572	B-cell receptor-associated protein 31 OS=Homo sapiens OX=9606 GN=BCAP31 PE=1 SV=3	BCAP31	27.9916		869.841	147.342	598.636	626.472	705.228	1.26515	0.629539
P51636	Caveolin-2 OS=Homo sapiens OX=9606 GN=CAV2 PE=1 SV=2	CAV2	18.2912		1375.19	82.7251		597.243		0.81931
P51648	Aldehyde dehydrogenase family 3 member A2 OS=Homo sapiens OX=9606 GN=ALDH3A2 PE=1 SV=1	ALDH3A2	54.8478	512235	476369	435774	439449	494255	495460	1.00336	0.951233
P51659	Peroxisomal multifunctional enzyme type 2 OS=Homo sapiens OX=9606 GN=HSD17B4 PE=1 SV=3	HSD17B4	79.6864	240.321	1233.09		816.917	502.419	1662.74	1.34929	0.570374
P51665	26S proteasome non-ATPase regulatory subunit 7 OS=Homo sapiens OX=9606 GN=PSMD7 PE=1 SV=2	PSMD7	37.0254	3613.17	5070.61	2170.75	4986.84	4981.67	5532.99	1.42811	0.172211
P51797	H(+)/Cl(-) exchange transporter 6 OS=Homo sapiens OX=9606 GN=CLCN6 PE=1 SV=2	CLCN6	97.2887	62326.7	17184	35068.2	23368	28392.6	45874.4	0.85212	0.876475
P51812	Ribosomal protein S6 kinase alpha-3 OS=Homo sapiens OX=9606 GN=RPS6KA3 PE=1 SV=1	RPS6KA3	83.736	957.486	859.895	836.117	1377.08	1432.58	1886.5	1.7698	0.00632249
P51858	Hepatoma-derived growth factor OS=Homo sapiens OX=9606 GN=HDGF PE=1 SV=1	HDGF	26.7883	898.351	2014.05	991.51	1059.1	1357.93	1602.61	1.02964	0.781311
P51884	Lumican OS=Homo sapiens OX=9606 GN=LUM PE=1 SV=2	LUM	38.429	9625.24	9953.4	12943.9	16234.1	6475.78	12986	1.09757	0.917954
P51888	Prolargin OS=Homo sapiens OX=9606 GN=PRELP PE=1 SV=1	PRELP	43.8099	220.34	1318.5		911.969	811.782	1238.64	1.28339	0.628678
P51991	Heterogeneous nuclear ribonucleoprotein A3 OS=Homo sapiens OX=9606 GN=HNRNPA3 PE=1 SV=2	HNRNPA3	39.5949	213.318	1261.24	98.5992	216.187	493.001	635.414	0.854718	0.723151
P52209	6-phosphogluconate dehydrogenase, decarboxylating OS=Homo sapiens OX=9606 GN=PGD PE=1 SV=3	PGD	53.14	12283.8	11787	11535.9	10262.2	12100.4	11970.2	0.964221	0.527964
P52565	Rho GDP-dissociation inhibitor 1 OS=Homo sapiens OX=9606 GN=ARHGDIA PE=1 SV=3	ARHGDIA	23.2071	16668.7	20747.4	18752.3	19867.4	20183.8	20974	1.08647	0.254948
P52566	Rho GDP-dissociation inhibitor 2 OS=Homo sapiens OX=9606 GN=ARHGDIB PE=1 SV=3	ARHGDIB	22.988	1931.87	1500.65	1236.99	2453.99	1912.44	2704.11	1.51419	0.0633414
P52790	Hexokinase-3 OS=Homo sapiens OX=9606 GN=HK3 PE=1 SV=2	HK3	99.0254	199.211			562.799	143.169	312.294	1.70383
P52888	Thimet oligopeptidase OS=Homo sapiens OX=9606 GN=THOP1 PE=1 SV=2	THOP1	78.8398	1513.23	1298.21	1595.04	867.461	1529.64	1505.94	0.885751	0.487878
P52907	F-actin-capping protein subunit alpha-1 OS=Homo sapiens OX=9606 GN=CAPZA1 PE=1 SV=3	CAPZA1	32.9228	4040.43	4406.75	4293.63	5671.98	5118.2	7299.39	1.41981	0.0351642
P53004	Biliverdin reductase A OS=Homo sapiens OX=9606 GN=BLVRA PE=1 SV=2	BLVRA	33.4285	10976.5	9010.33	12116.3	9069.33	10425.3	9309.64	0.897244	0.348856
P53007	Tricarboxylate transport protein, mitochondrial OS=Homo sapiens OX=9606 GN=SLC25A1 PE=1 SV=2	SLC25A1	34.0127		738.121		183.26	237.544	241.095	0.298912
P53041	Serine/threonine-protein phosphatase 5 OS=Homo sapiens OX=9606 GN=PPP5C PE=1 SV=1	PPP5C	56.8786	811.668	665.916	765.664	668.652	886.591	848.171	1.0714	0.571503
P53396	ATP-citrate synthase OS=Homo sapiens OX=9606 GN=ACLY PE=1 SV=3	ACLY	120.839	3079.84	2572.49	3299.96	2574.94	3066.22	2894.15	0.953423	0.645014
P53602	Diphosphomevalonate decarboxylase OS=Homo sapiens OX=9606 GN=MVD PE=1 SV=1	MVD	43.4046	5294.92	2563.21	3447.35	4339.16	3113.91	5316.02	1.12946	0.61449
P53618	Coatomer subunit beta OS=Homo sapiens OX=9606 GN=COPB1 PE=1 SV=3	COPB1	107.142	436.272	1068.3	441.736	821	912.173	1679.78	1.75356	0.179296
P53621	Coatomer subunit alpha OS=Homo sapiens OX=9606 GN=COPA PE=1 SV=2	COPA	138.346	522.354	1390.05	60.5853	1223.78	1142.59	2098.43	2.26296	0.212648
P53634	Dipeptidyl peptidase 1 OS=Homo sapiens OX=9606 GN=CTSC PE=1 SV=2	CTSC	51.8538	418.215	1073.67		1785.11	664.743	3406.18	2.61685	0.307989
P53680	AP-2 complex subunit sigma OS=Homo sapiens OX=9606 GN=AP2S1 PE=1 SV=2	AP2S1	17.0177	2851.85	1590.72	2663.76	2297.68	2308.98	3160.95	1.09305	0.634102
P53990	IST1 homolog OS=Homo sapiens OX=9606 GN=IST1 PE=1 SV=1	IST1	39.7505	2961.56	2756.6	2031.37	2547.83	2764.63	2524.64	1.0113	0.854641
P53992	Protein transport protein Sec24C OS=Homo sapiens OX=9606 GN=SEC24C PE=1 SV=3	SEC24C	118.325	218.158	730.269		328.548	490.846	602.792	0.999681	0.797814
P54108	Cysteine-rich secretory protein 3 OS=Homo sapiens OX=9606 GN=CRISP3 PE=1 SV=1	CRISP3	27.6303	1772.38	1205.59	2626.81	3029.48	1751.75	1763.92	1.16778	0.586826
P54577	Tyrosine--tRNA ligase, cytoplasmic OS=Homo sapiens OX=9606 GN=YARS1 PE=1 SV=4	YARS1	59.1435	4448.86	6533.47	6058.42	7044.27	5439.96	6699.25	1.12574	0.425314
P54578	Ubiquitin carboxyl-terminal hydrolase 14 OS=Homo sapiens OX=9606 GN=USP14 PE=1 SV=3	USP14	56.0691	6064.2	5347.56	5953.17	5257	5479.94	5810.65	0.952931	0.385063
P54652	Heat shock-related 70 kDa protein 2 OS=Homo sapiens OX=9606 GN=HSPA2 PE=1 SV=1	HSPA2	70.021	7378.94	6905.31	8697.35	4647.05	6312.78	7264.43	0.792994	0.176016
P54725	UV excision repair protein RAD23 homolog A OS=Homo sapiens OX=9606 GN=RAD23A PE=1 SV=1	RAD23A	39.6092	16919.5	14610.3	16300.4	16445.9	16553	18232.4	1.07111	0.276834
P54727	UV excision repair protein RAD23 homolog B OS=Homo sapiens OX=9606 GN=RAD23B PE=1 SV=1	RAD23B	43.1712	2168.37	2230.3	1670.65	2113.95	2224.59	2404.62	1.11102	0.322224
P54920	Alpha-soluble NSF attachment protein OS=Homo sapiens OX=9606 GN=NAPA PE=1 SV=3	NAPA	33.2327	9858.79	9292.45	10672.9	7922.03	10563.1	10411.2	0.968894	0.724863
P55001	Microfibrillar-associated protein 2 OS=Homo sapiens OX=9606 GN=MFAP2 PE=1 SV=1	MFAP2	20.8255		2575.43		597.312	1342.04	395.521	0.302199
P55008	Allograft inflammatory factor 1 OS=Homo sapiens OX=9606 GN=AIF1 PE=1 SV=1	AIF1	16.7033	672.684		199.872	2538.94	1543.43	3208.91	5.57083	0.0401328
P55010	Eukaryotic translation initiation factor 5 OS=Homo sapiens OX=9606 GN=EIF5 PE=1 SV=2	EIF5	49.2227	2622.7	2583.78	3682.74	3144.62	3005.36	4068.3	1.14951	0.389161
P55036	26S proteasome non-ATPase regulatory subunit 4 OS=Homo sapiens OX=9606 GN=PSMD4 PE=1 SV=1	PSMD4	40.7366	2008.93	1701.78	2018.74	2078.77	2155.39	1802.52	1.05362	0.54001
P55056	Apolipoprotein C-IV OS=Homo sapiens OX=9606 GN=APOC4 PE=1 SV=1	APOC4	14.553	2509.41	3104.29	2868.99	2142.07	5195.25	2496.71	1.15931	0.808534
P55058	Phospholipid transfer protein OS=Homo sapiens OX=9606 GN=PLTP PE=1 SV=1	PLTP	54.7394	2520.41	4116.43	4195.36	3654.72	3554.45	2926.36	0.935686	0.8152
P55060	Exportin-2 OS=Homo sapiens OX=9606 GN=CSE1L PE=1 SV=3	CSE1L	110.417	1040.47	1269.25	1072.32	978.745	1326.34	1790.75	1.21105	0.422388
P55072	Transitional endoplasmic reticulum ATPase OS=Homo sapiens OX=9606 GN=VCP PE=1 SV=4	VCP	89.3218	8823.71	8043.24	9684.25	9125.71	9491.64	9878.29	1.07323	0.278428
P55084	Trifunctional enzyme subunit beta, mitochondrial OS=Homo sapiens OX=9606 GN=HADHB PE=1 SV=3	HADHB	51.2944	3824.48	4735.13	6734.62	4710.94	2692.36	8549.7	1.04307	0.921259
P55145	Mesencephalic astrocyte-derived neurotrophic factor OS=Homo sapiens OX=9606 GN=MANF PE=1 SV=3	MANF	20.7001	977.289	2282.59	163.983	2047.85	1587.92	4484.77	2.37175	0.215885
P55263	Adenosine kinase OS=Homo sapiens OX=9606 GN=ADK PE=1 SV=2	ADK	40.5454	8218.78	10347.9	7382.71	6805.49	9422.02	7685.49	0.921526	0.588802
P55327	Tumor protein D52 OS=Homo sapiens OX=9606 GN=TPD52 PE=1 SV=2	TPD52	24.327	238.281	1365.75		581.233	597.83	1166.97	0.975057	0.739527
P55786	Puromycin-sensitive aminopeptidase OS=Homo sapiens OX=9606 GN=NPEPPS PE=1 SV=2	NPEPPS	103.276	1676.18	1976.29	1239.61	1476.61	2334.19	2016.03	1.19107	0.412887
P55957	BH3-interacting domain death agonist OS=Homo sapiens OX=9606 GN=BID PE=1 SV=1	BID	21.9947	2335.48	2246.34	2220.16	2451.17	2597.05	2355.29	1.08843	0.0593234
P56537	Eukaryotic translation initiation factor 6 OS=Homo sapiens OX=9606 GN=EIF6 PE=1 SV=1	EIF6	26.5991	2276.83	3197.57	2480.35	2353.34	2578.47	3181.36	1.01992	0.877512
P56545	C-terminal-binding protein 2 OS=Homo sapiens OX=9606 GN=CTBP2 PE=1 SV=1	CTBP2	48.9449	442.973	1828.99	591.166	673.184	1016.43	1110.14	0.977866	0.754669
P57737	Coronin-7 OS=Homo sapiens OX=9606 GN=CORO7 PE=1 SV=2	CORO7	100.605	626.432	589.648	570.05	1425.87	1089.64	1265.09	2.11664	0.000836359
P58546	Myotrophin OS=Homo sapiens OX=9606 GN=MTPN PE=1 SV=2	MTPN	12.8948	2978.42	3490.31	4590.51	2765.28	2898.94	2485.79	0.736942	0.0960519
P59190	Ras-related protein Rab-15 OS=Homo sapiens OX=9606 GN=RAB15 PE=1 SV=1	RAB15	24.3906	111862	101142	76480.7	96130.6	124961	117655	1.17017	0.303575
P59665	Neutrophil defensin 1 OS=Homo sapiens OX=9606 GN=DEFA1B PE=1 SV=1	DEFA1B	10.2009	56315.7	31530.1	20626.5	106488	46143.5	56827.2	1.93099	0.153118
P59998	Actin-related protein 2/3 complex subunit 4 OS=Homo sapiens OX=9606 GN=ARPC4 PE=1 SV=3	ARPC4	19.667	2166.37	2858.6	1533.6	5746.31	4978.16	8247.13	2.89264	0.0102908
P60174	Triosephosphate isomerase OS=Homo sapiens OX=9606 GN=TPI1 PE=1 SV=4	TPI1	26.6695	17277.7	25878.7	17066.4	17470.3	24810	19127.4	1.01968	0.880455
P60468	Protein transport protein Sec61 subunit beta OS=Homo sapiens OX=9606 GN=SEC61B PE=1 SV=2	SEC61B	9.97445	672.2	3626.12	754.697	1843.45	1118.25	4560.57	1.48867	0.469704
P60660	Myosin light polypeptide 6 OS=Homo sapiens OX=9606 GN=MYL6 PE=1 SV=2	MYL6	16.9301	6410.63	9885.41	2910.26	14975.3	10111.1	14025	2.03638	0.0974584
P60709	Actin, cytoplasmic 1 OS=Homo sapiens OX=9606 GN=ACTB PE=1 SV=1	ACTB	41.7367	25967.4	25813.3	18317	43070.5	37102.8	45024.3	1.78604	0.0103673
P60763	Ras-related C3 botulinum toxin substrate 3 OS=Homo sapiens OX=9606 GN=RAC3 PE=1 SV=1	RAC3	21.3788	19160.8	18421.8	18605.1	18718.6	19171.2	22910.3	1.08209	0.312323
P60842	Eukaryotic initiation factor 4A-I OS=Homo sapiens OX=9606 GN=EIF4A1 PE=1 SV=1	EIF4A1	46.1539	4331.35	4599.14	5368.35	4941.57	4081.18	7522.96	1.15714	0.575735
P60866	40S ribosomal protein S20 OS=Homo sapiens OX=9606 GN=RPS20 PE=1 SV=1	RPS20	13.3727	460.869	1708.31		1618.3	1514.13	2411.47	1.70384	0.266821
P60891	Ribose-phosphate pyrophosphokinase 1 OS=Homo sapiens OX=9606 GN=PRPS1 PE=1 SV=2	PRPS1	34.8342	13171.1	13220.2	14661.4	10204.4	14123.1	11835.9	0.8809	0.25124
P60900	Proteasome subunit alpha type-6 OS=Homo sapiens OX=9606 GN=PSMA6 PE=1 SV=1	PSMA6	27.3995	8296.9	5920.62	7504.68	7696.26	8247.28	7028.26	1.05753	0.595078
P60953	Cell division control protein 42 homolog OS=Homo sapiens OX=9606 GN=CDC42 PE=1 SV=2	CDC42	21.2586	7284.46	6403.1	4960.48	9487.7	7850.17	8393.08	1.37982	0.0579611
P61006	Ras-related protein Rab-8A OS=Homo sapiens OX=9606 GN=RAB8A PE=1 SV=1	RAB8A	23.6682	850.552	819.221	924.785	826.241	764.076	908.674	0.963166	0.563419
P61019	Ras-related protein Rab-2A OS=Homo sapiens OX=9606 GN=RAB2A PE=1 SV=1	RAB2A	23.5455		2789.52	732.974	1783.53	1929.11		1.05398	0.763628
P61020	Ras-related protein Rab-5B OS=Homo sapiens OX=9606 GN=RAB5B PE=1 SV=1	RAB5B	23.7068	5668.06	4908.71	5600.42	4187.6	4888.12	4040.54	0.810787	0.0470039
P61026	Ras-related protein Rab-10 OS=Homo sapiens OX=9606 GN=RAB10 PE=1 SV=1	RAB10	22.5409	1798.69	2143.58	1555.69	1878.03	1924.26	1691.58	0.999256	0.952961
P61088	Ubiquitin-conjugating enzyme E2 N OS=Homo sapiens OX=9606 GN=UBE2N PE=1 SV=1	UBE2N	17.1378	5510.98	5942.15	5842.83	5258.68	6591.12	5529.43	1.00481	0.994251
P61106	Ras-related protein Rab-14 OS=Homo sapiens OX=9606 GN=RAB14 PE=1 SV=4	RAB14	23.8969	2823.85	4951.03	2008.93	3824.96	4978.83	5328.53	1.44446	0.20321
P61158	Actin-related protein 3 OS=Homo sapiens OX=9606 GN=ACTR3 PE=1 SV=3	ACTR3	47.3712	7064.24	8122.39	4992.39	12775.6	11573.6	16167.8	2.00788	0.0157093
P61160	Actin-related protein 2 OS=Homo sapiens OX=9606 GN=ACTR2 PE=1 SV=1	ACTR2	44.7608	525.866	599.167	378.9	1105.23	823.251	1661.56	2.38711	0.0259645
P61163	Alpha-centractin OS=Homo sapiens OX=9606 GN=ACTR1A PE=1 SV=1	ACTR1A	42.6137	1973.62	1584.04	1354.58	1530.75	1602.32	1657.59	0.97525	0.908942
P61201	COP9 signalosome complex subunit 2 OS=Homo sapiens OX=9606 GN=COPS2 PE=1 SV=1	COPS2	51.5967	1967	1532.46	2036.42	1557.01	1789.59	1840.45	0.936987	0.593256
P61204	ADP-ribosylation factor 3 OS=Homo sapiens OX=9606 GN=ARF3 PE=1 SV=2	ARF3	20.6008	13363.7	15195	11902.2	14163.4	17425.9	15578.9	1.16577	0.169772
P61224	Ras-related protein Rap-1b OS=Homo sapiens OX=9606 GN=RAP1B PE=1 SV=1	RAP1B	20.8248	7587.95	6802.31	6617.8	9455.92	8630.16	8605.61	1.27054	0.00987389
P61225	Ras-related protein Rap-2b OS=Homo sapiens OX=9606 GN=RAP2B PE=1 SV=1	RAP2B	20.5043	8053.93	6883.19	7622.72	4962.48	6369.7	7358.72	0.828503	0.183608
P61247	40S ribosomal protein S3a OS=Homo sapiens OX=9606 GN=RPS3A PE=1 SV=2	RPS3A	29.9449	899.427	3886.45	784.913	2585.2	1683.44	3911.72	1.46844	0.343622
P61254	60S ribosomal protein L26 OS=Homo sapiens OX=9606 GN=RPL26 PE=1 SV=1	RPL26	17.2582		5821.61	1234.64	3654.64	6085.4	8271.02	1.70166	0.333949
P61353	60S ribosomal protein L27 OS=Homo sapiens OX=9606 GN=RPL27 PE=1 SV=2	RPL27	15.7977	686.234	2549.18		1805.13	2197.96	3998.72	1.6488	0.348114
P61457	Pterin-4-alpha-carbinolamine dehydratase OS=Homo sapiens OX=9606 GN=PCBD1 PE=1 SV=2	PCBD1	11.9996	2785.12	4308	2664.2	1930.19	3247.72	2571.49	0.794213	0.347991
P61604	10 kDa heat shock protein, mitochondrial OS=Homo sapiens OX=9606 GN=HSPE1 PE=1 SV=2	HSPE1	10.9317	2482.63	8751.6	1242.04	5286.22	5374.85	9378.03	1.60618	0.273434
P61626	Lysozyme C OS=Homo sapiens OX=9606 GN=LYZ PE=1 SV=1	LYZ	16.537	7733.6	4959.14	6116.13	13144.6	8851.03	6709.23	1.52613	0.161326
P61769	Beta-2-microglobulin OS=Homo sapiens OX=9606 GN=B2M PE=1 SV=1	B2M	13.7146	9304.13	12537.2	10005.8	2879.05	30222.1	11670.5	1.40583	0.949507
P61916	NPC intracellular cholesterol transporter 2 OS=Homo sapiens OX=9606 GN=NPC2 PE=1 SV=1	NPC2	16.5702	710.136	2026.94	1542.82	1734.29	2180.39	3205.05	1.66353	0.192857
P61923	Coatomer subunit zeta-1 OS=Homo sapiens OX=9606 GN=COPZ1 PE=1 SV=1	COPZ1	20.1982		4864.1	1725.71	4032.88		4629.82	1.31456	0.58078
P61970	Nuclear transport factor 2 OS=Homo sapiens OX=9606 GN=NUTF2 PE=1 SV=1	NUTF2	14.4785	2627.14	2366.86	2695.24	1889.53	2219.87	1907.58	0.782518	0.0198278
P61978	Heterogeneous nuclear ribonucleoprotein K OS=Homo sapiens OX=9606 GN=HNRNPK PE=1 SV=1	HNRNPK	50.9762	2821.44	6094.07	2820.96	3701.66	5834.73	5939.17	1.31859	0.340305
P61981	14-3-3 protein gamma OS=Homo sapiens OX=9606 GN=YWHAG PE=1 SV=2	YWHAG	28.3026	4289.28	5948.28	2511.72	5094.89	5124.23	7423.57	1.38382	0.258712
P62081	40S ribosomal protein S7 OS=Homo sapiens OX=9606 GN=RPS7 PE=1 SV=1	RPS7	22.1269		4161.05	241.179	3313.98	4242.65	4791.82	1.87003	0.504454
P62191	26S proteasome regulatory subunit 4 OS=Homo sapiens OX=9606 GN=PSMC1 PE=1 SV=1	PSMC1	49.1845	5345.51	4881.17	5286.03	5464.06	5907.62	5232.49	1.07036	0.212697
P62195	26S proteasome regulatory subunit 8 OS=Homo sapiens OX=9606 GN=PSMC5 PE=1 SV=1	PSMC5	45.626	3523.03	2636.54	3324.75	2593.06	3353.68	3356.45	0.980902	0.886244
P62244	40S ribosomal protein S15a OS=Homo sapiens OX=9606 GN=RPS15A PE=1 SV=2	RPS15A	14.8395	292.615	2413.01	258.201	1518.29	1207.73	3498.63	2.10021	0.209175
P62249	40S ribosomal protein S16 OS=Homo sapiens OX=9606 GN=RPS16 PE=1 SV=2	RPS16	16.4453	699.682	2808.85	387.307	1527.71	1964.98	3631.3	1.82861	0.238565
P62258	14-3-3 protein epsilon OS=Homo sapiens OX=9606 GN=YWHAE PE=1 SV=1	YWHAE	29.1739	11038.1	11628.5	12532	9369.06	12595.4	11128.1	0.940169	0.509017
P62263	40S ribosomal protein S14 OS=Homo sapiens OX=9606 GN=RPS14 PE=1 SV=3	RPS14	16.2727	2119.32	7751.28	2726.39	3318.21	4066.63	6901.57	1.13411	0.618713
P62266	40S ribosomal protein S23 OS=Homo sapiens OX=9606 GN=RPS23 PE=1 SV=3	RPS23	15.8076		1953.65	189.016	1088.79	1481.01	3167.12	1.78498	0.358171
P62269	40S ribosomal protein S18 OS=Homo sapiens OX=9606 GN=RPS18 PE=1 SV=3	RPS18	17.7187	698.023	2802.86	428.176	1472.05	2034.22	3373.25	1.75093	0.246804
P62277	40S ribosomal protein S13 OS=Homo sapiens OX=9606 GN=RPS13 PE=1 SV=2	RPS13	17.2223	656.111	2750.89	567.231	1425.48	1841.94	2954.53	1.56557	0.284833
P62310	U6 snRNA-associated Sm-like protein LSm3 OS=Homo sapiens OX=9606 GN=LSM3 PE=1 SV=2	LSM3	11.8454	1477.21	3935.82	1120.52	3089.05	1553.43	2282.79	1.05995	0.70763
P62316	Small nuclear ribonucleoprotein Sm D2 OS=Homo sapiens OX=9606 GN=SNRPD2 PE=1 SV=1	SNRPD2	13.5269	232.948	1223.55	188.611	465.107	778.964	962.548	1.34132	0.378142
P62333	26S proteasome regulatory subunit 10B OS=Homo sapiens OX=9606 GN=PSMC6 PE=1 SV=1	PSMC6	44.173	7163.27	6464.1	7047.04	7219.95	7678.61	6143	1.01776	0.856182
P62491	Ras-related protein Rab-11A OS=Homo sapiens OX=9606 GN=RAB11A PE=1 SV=3	RAB11A	24.3935	12138.6	15715.7	9940.87	13770.9	13765.8	14192.8	1.1041	0.430048
P62495	Eukaryotic peptide chain release factor subunit 1 OS=Homo sapiens OX=9606 GN=ETF1 PE=1 SV=3	ETF1	49.0309	1287.61	1652.49	977.016	2297.77	1828.25	2129.28	1.59692	0.042791
P62633	CCHC-type zinc finger nucleic acid binding protein OS=Homo sapiens OX=9606 GN=CNBP PE=1 SV=1	CNBP	19.4627	252.697	787.381	83.481	329.813	477.24	574.594	1.22971	0.445406
P62701	40S ribosomal protein S4, X isoform OS=Homo sapiens OX=9606 GN=RPS4X PE=1 SV=2	RPS4X	29.5977	1305.44	4981.78	713.862	3315.74	3367.7	6783.06	1.92349	0.208157
P62714	Serine/threonine-protein phosphatase 2A catalytic subunit beta isoform OS=Homo sapiens OX=9606 GN=PPP2CB PE=1 SV=1	PPP2CB	35.5751	4009.98	3765.36	3975.6	3597.11	4734.82	3668.21	1.02121	0.89031
P62736	Actin, aortic smooth muscle OS=Homo sapiens OX=9606 GN=ACTA2 PE=1 SV=1	ACTA2	42.0089	17729.8	16500.4	10697.4	35290.1	25560.9	30775	2.03941	0.0165808
P62750	60S ribosomal protein L23a OS=Homo sapiens OX=9606 GN=RPL23A PE=1 SV=1	RPL23A	17.6951	828.783	2853.3		1800.58	1995.18	3707.49	1.35852	0.485255
P62805	Histone H4 OS=Homo sapiens OX=9606 GN=H4C16 PE=1 SV=2	H4C16	11.3673	38804.4	101423	18017	40707.8	61216.1	76842.9	1.12969	0.568274
P62826	GTP-binding nuclear protein Ran OS=Homo sapiens OX=9606 GN=RAN PE=1 SV=3	RAN	24.4231	23375.6	16229.3	21519.2	19207.1	21565.9	19776.1	0.990593	0.992632
P62829	60S ribosomal protein L23 OS=Homo sapiens OX=9606 GN=RPL23 PE=1 SV=1	RPL23	14.8654	848.368	1882.18	488.569	1295.65	1251.79	1709.57	1.32241	0.354176
P62834	Ras-related protein Rap-1A OS=Homo sapiens OX=9606 GN=RAP1A PE=1 SV=1	RAP1A	20.9872	1600.62	1382.77	1480.42	1505.33	1347.01	1565.79	0.989763	0.873192
P62851	40S ribosomal protein S25 OS=Homo sapiens OX=9606 GN=RPS25 PE=1 SV=1	RPS25	13.7421	1805.03	6387.66	1245.51	3972.28	5085.3	9596.63	1.97646	0.196426
P62906	60S ribosomal protein L10a OS=Homo sapiens OX=9606 GN=RPL10A PE=1 SV=2	RPL10A	24.8313		1556.77		1161.82	857.763	2053.4	0.872104
P62917	60S ribosomal protein L8 OS=Homo sapiens OX=9606 GN=RPL8 PE=1 SV=2	RPL8	28.0247	718.199	6126.57	1188.13	3805.79	5523.13	5079.89	1.79372	0.200588
P62937	Peptidyl-prolyl cis-trans isomerase A OS=Homo sapiens OX=9606 GN=PPIA PE=1 SV=2	PPIA	18.0125	15524.7	20442	15683.5	15908.6	17649	16368.3	0.966617	0.794021
P62942	Peptidyl-prolyl cis-trans isomerase FKBP1A OS=Homo sapiens OX=9606 GN=FKBP1A PE=1 SV=2	FKBP1A	11.9507	54037.2	61038.1	66592.7	57828	59925.9	73492.4	1.05272	0.63498
P63010	AP-2 complex subunit beta OS=Homo sapiens OX=9606 GN=AP2B1 PE=1 SV=1	AP2B1	104.553	4269.82	2888.8	3771.8	5894.53	2494.82	4726.59	1.19995	0.660285
P63104	14-3-3 protein zeta/delta OS=Homo sapiens OX=9606 GN=YWHAZ PE=1 SV=1	YWHAZ	27.7451	15597.5	15482	14939.4	14361.3	18435.7	21016.4	1.16938	0.268381
P63167	Dynein light chain 1, cytoplasmic OS=Homo sapiens OX=9606 GN=DYNLL1 PE=1 SV=1	DYNLL1	10.3659	2806.27	3532.07	1861.69	2177.25	3829.61	3792.27	1.19501	0.534407
P63208	S-phase kinase-associated protein 1 OS=Homo sapiens OX=9606 GN=SKP1 PE=1 SV=2	SKP1	18.658	12733.7	12151	12210.9	7019.12	13559.6	13348.4	0.914587	0.575764
P63241	Eukaryotic translation initiation factor 5A-1 OS=Homo sapiens OX=9606 GN=EIF5A PE=1 SV=2	EIF5A	16.8322	3146.15	3495.22	3994.37	3721.27	4091.17	3584.39	1.07156	0.414284
P63244	Receptor of activated protein C kinase 1 OS=Homo sapiens OX=9606 GN=RACK1 PE=1 SV=3	RACK1	35.0767	1134.29	4767.74		2929.3	3169.89	6924.44	1.47109	0.459031
P67870	Casein kinase II subunit beta OS=Homo sapiens OX=9606 GN=CSNK2B PE=1 SV=1	CSNK2B	24.9424	1156.59	1227.23	1658.35	1161.06	1498.83	1643.84	1.06471	0.69188
P67936	Tropomyosin alpha-4 chain OS=Homo sapiens OX=9606 GN=TPM4 PE=1 SV=3	TPM4	28.5218	146.718	528.388		378.029	535.564	541.72	1.43712	0.550979
P68036	Ubiquitin-conjugating enzyme E2 L3 OS=Homo sapiens OX=9606 GN=UBE2L3 PE=1 SV=1	UBE2L3	17.8616	5591	4585.16	4787.45	4568.9	5575.3	5827.29	1.06736	0.545282
P68104	Elongation factor 1-alpha 1 OS=Homo sapiens OX=9606 GN=EEF1A1 PE=1 SV=1	EEF1A1	50.1409	4433.23	8450.48	2366.24	10337.1	10233.4	19550.9	2.63092	0.0690489
P68363	Tubulin alpha-1B chain OS=Homo sapiens OX=9606 GN=TUBA1B PE=1 SV=1	TUBA1B	50.1516	4592.73	9299.71	3296.82	10778.7	10442.7	13125.4	1.99815	0.0671218
P68366	Tubulin alpha-4A chain OS=Homo sapiens OX=9606 GN=TUBA4A PE=1 SV=1	TUBA4A	49.9244	2278.73	1812.79	513.628	3850.95	3136.94	4057.88	2.39857	0.0898405
P68371	Tubulin beta-4B chain OS=Homo sapiens OX=9606 GN=TUBB4B PE=1 SV=1	TUBB4B	49.831	3573.04	11303.6	4224.95	9147.89	6767.9	10079.8	1.36091	0.317445
P68402	Platelet-activating factor acetylhydrolase IB subunit alpha2 OS=Homo sapiens OX=9606 GN=PAFAH1B2 PE=1 SV=1	PAFAH1B2	25.5693	5738.44	5213.23	5468.66	4094.42	5409.89	4898.79	0.877151	0.187172
P68431	Histone H3.1 OS=Homo sapiens OX=9606 GN=H3C12 PE=1 SV=2	H3C12	15.4041	13100.8	36402.4	5431.01	12164.8	18363.9	21807.3	0.952704	0.733333
P68871	Hemoglobin subunit beta OS=Homo sapiens OX=9606 GN=HBB PE=1 SV=2	HBB	15.9984	414997	341041	445411	289119	360568	343571	0.826716	0.144981
P69891	Hemoglobin subunit gamma-1 OS=Homo sapiens OX=9606 GN=HBG1 PE=1 SV=2	HBG1	16.1405	140572	130355	293216	664355	150080	182583	1.76732	0.488269
P69892	Hemoglobin subunit gamma-2 OS=Homo sapiens OX=9606 GN=HBG2 PE=1 SV=2	HBG2	16.1264	73798.5	11124.9	26292.8	92648	10852.5	13314.9	1.05035	0.864478
P69905	Hemoglobin subunit alpha OS=Homo sapiens OX=9606 GN=HBA2 PE=1 SV=2	HBA2	15.2575	374546	356952	384832	293177	338464	295976	0.830953	0.0219455
P78318	Immunoglobulin-binding protein 1 OS=Homo sapiens OX=9606 GN=IGBP1 PE=1 SV=1	IGBP1	39.2219	327.307	278.932	313.918	260.379	146.385	245.001	0.708319	0.118886
P78371	T-complex protein 1 subunit beta OS=Homo sapiens OX=9606 GN=CCT2 PE=1 SV=4	CCT2	57.4882	4998.88	6187.54	4768.17	4601.55	6494.95	6445.78	1.09951	0.55679
P78417	Glutathione S-transferase omega-1 OS=Homo sapiens OX=9606 GN=GSTO1 PE=1 SV=2	GSTO1	27.5659	10451.4	8703.72	9138.12	8752.6	9846.73	8796.77	0.96829	0.670124
P78527	DNA-dependent protein kinase catalytic subunit OS=Homo sapiens OX=9606 GN=PRKDC PE=1 SV=3	PRKDC	469.089	417.294	2065.38	319.268	714.563	1187.01	1582.7	1.24352	0.44725
P78563	Double-stranded RNA-specific editase 1 OS=Homo sapiens OX=9606 GN=ADARB1 PE=1 SV=1	ADARB1	80.7634			7780.12		4898.99	17269.8	1.42471
P80108	Phosphatidylinositol-glycan-specific phospholipase D OS=Homo sapiens OX=9606 GN=GPLD1 PE=1 SV=3	GPLD1	92.3364	3616.42	4487.55	3907.73	2512.61	3059.33	4132.79	0.80794	0.218158
P80511	Protein S100-A12 OS=Homo sapiens OX=9606 GN=S100A12 PE=1 SV=2	S100A12	10.575	716.024	1164.27	871.04	2994.65	1332.52	1159.49	1.99418	0.132807
P81605	Dermcidin OS=Homo sapiens OX=9606 GN=DCD PE=1 SV=2	DCD	11.2839	1176.48	1377.39	1339.76	947.088	879.666	1720.93	0.911152	0.56018
P84085	ADP-ribosylation factor 5 OS=Homo sapiens OX=9606 GN=ARF5 PE=1 SV=2	ARF5	20.5297	428.761	772.585	794.453	896.205	915.5	1356.11	1.58724	0.118029
P84103	Serine/arginine-rich splicing factor 3 OS=Homo sapiens OX=9606 GN=SRSF3 PE=1 SV=1	SRSF3	19.3296	1482.93	5781.12	449.539	1408.06	3022.42	3315.11	1.00415	0.611447
P98160	Basement membrane-specific heparan sulfate proteoglycan core protein OS=Homo sapiens OX=9606 GN=HSPG2 PE=1 SV=4	HSPG2	468.83	285.949	1614.38	448.566	482.887	1444.4	508.755	1.0371	0.789611
P98164	Low-density lipoprotein receptor-related protein 2 OS=Homo sapiens OX=9606 GN=LRP2 PE=1 SV=3	LRP2	521.958	926.899	2762.79	897.04		1843.65		1.20586
Q00013	55 kDa erythrocyte membrane protein OS=Homo sapiens OX=9606 GN=MPP1 PE=1 SV=2	MPP1	52.2965	12874.6	10865.5	13204.7	10992.3	12687.1	12255.7	0.972671	0.747145
Q00325	Phosphate carrier protein, mitochondrial OS=Homo sapiens OX=9606 GN=SLC25A3 PE=1 SV=2	SLC25A3	40.0949	2236.41	5750.03	1806.64	2754.12	4827.84	6317.47	1.41931	0.377155
Q00577	Transcriptional activator protein Pur-alpha OS=Homo sapiens OX=9606 GN=PURA PE=1 SV=2	PURA	34.9108	1985.16	1297.69	977.65	1539.73	1852.94	1529.82	1.15538	0.442388
Q00610	Clathrin heavy chain 1 OS=Homo sapiens OX=9606 GN=CLTC PE=1 SV=5	CLTC	191.615	4092.34	3600.5	3890.76	2602.81	3465.88	5944.44	1.03708	0.931961
Q00688	Peptidyl-prolyl cis-trans isomerase FKBP3 OS=Homo sapiens OX=9606 GN=FKBP3 PE=1 SV=1	FKBP3	25.1768	1260.08	2994.76	1475.21	2256.92	3719.22	3091.43	1.58246	0.166201
Q00765	Receptor expression-enhancing protein 5 OS=Homo sapiens OX=9606 GN=REEP5 PE=1 SV=3	REEP5	21.4931	354.588	1917.17	583.498	697.776	438.984	1087.8	0.77911	0.923037
Q00796	Sorbitol dehydrogenase OS=Homo sapiens OX=9606 GN=SORD PE=1 SV=4	SORD	38.3246	2561.77	10384	2844.53	1633.69	5158.32	2996.36	0.619896	0.548769
Q00839	Heterogeneous nuclear ribonucleoprotein U OS=Homo sapiens OX=9606 GN=HNRNPU PE=1 SV=6	HNRNPU	90.5844	630.296	4822.48		1614.25	3112.54	2822.17	0.922952	0.801952
Q01082	Spectrin beta chain, non-erythrocytic 1 OS=Homo sapiens OX=9606 GN=SPTBN1 PE=1 SV=2	SPTBN1	274.609	496.932	2063.34		668.315	1225.74	853.68	0.715479	0.884292
Q01469	Fatty acid-binding protein 5 OS=Homo sapiens OX=9606 GN=FABP5 PE=1 SV=3	FABP5	15.1644	8908.6	9835.68	9926.15	10767.4	14214.8	12353.8	1.30225	0.0414013
Q01518	Adenylyl cyclase-associated protein 1 OS=Homo sapiens OX=9606 GN=CAP1 PE=1 SV=5	CAP1	51.9015	1319.67	2085.58	951.993	2821.12	1772.01	2974.37	1.73676	0.108275
Q01970	1-phosphatidylinositol 4,5-bisphosphate phosphodiesterase beta-3 OS=Homo sapiens OX=9606 GN=PLCB3 PE=1 SV=2	PLCB3	138.799	250.855	396.377	400.536	260.264	444.056	322.972	0.980457	0.926072
Q02094	Ammonium transporter Rh type A OS=Homo sapiens OX=9606 GN=RHAG PE=1 SV=2	RHAG	44.1979	25576.4	13225.6	27026.1	14983.8	20323.8	18684.3	0.820198	0.556918
Q02161	Blood group Rh(D) polypeptide OS=Homo sapiens OX=9606 GN=RHD PE=1 SV=3	RHD	45.2106	3011.37		2190.35	3690.8	3059.65	2273.86	1.15658	0.568783
Q02543	60S ribosomal protein L18a OS=Homo sapiens OX=9606 GN=RPL18A PE=1 SV=2	RPL18A	20.7624	1105.38	3299.74	226.814	2755.23	2730.51	4792.89	2.21908	0.190511
Q02790	Peptidyl-prolyl cis-trans isomerase FKBP4 OS=Homo sapiens OX=9606 GN=FKBP4 PE=1 SV=3	FKBP4	51.8046	2113.54	2915.35	2083.91	2004.01	2748.08	2332.27	0.996002	0.99948
Q02878	60S ribosomal protein L6 OS=Homo sapiens OX=9606 GN=RPL6 PE=1 SV=3	RPL6	32.7279	472.95	5614.82	988.516	3782.68	4412.11	7625.4	2.23566	0.165484
Q02985	Complement factor H-related protein 3 OS=Homo sapiens OX=9606 GN=CFHR3 PE=1 SV=2	CFHR3	37.3233	2428.73	1330.24	4908.35	13117	1737.59	1927.29	1.93623	0.677238
Q03113	Guanine nucleotide-binding protein subunit alpha-12 OS=Homo sapiens OX=9606 GN=GNA12 PE=1 SV=4	GNA12	44.2792	17161.2	18853.9	12579.5	18346.4	19384.8	24341.6	1.27736	0.168382
Q03135	Caveolin-1 OS=Homo sapiens OX=9606 GN=CAV1 PE=1 SV=4	CAV1	20.4716		1599.37	639.452		1856.88		1.65881
Q03252	Lamin-B2 OS=Homo sapiens OX=9606 GN=LMNB2 PE=1 SV=4	LMNB2	69.9484	252.137	526.068		251.532	188.024	172.353	0.524205	0.152809
Q03591	Complement factor H-related protein 1 OS=Homo sapiens OX=9606 GN=CFHR1 PE=1 SV=2	CFHR1	37.6506	11260.9	13083.3	18649.4	28425.7	7351.04	7797.55	1.01351	0.727526
Q04446	1,4-alpha-glucan-branching enzyme OS=Homo sapiens OX=9606 GN=GBE1 PE=1 SV=3	GBE1	80.4739	1926.82	2007.7	2048.42	1677.66	2331.88	2314.79	1.05706	0.70668
Q04695	Keratin, type I cytoskeletal 17 OS=Homo sapiens OX=9606 GN=KRT17 PE=1 SV=2	KRT17	48.1057			1273.48		465.726	207.953	0.264504
Q04760	Lactoylglutathione lyase OS=Homo sapiens OX=9606 GN=GLO1 PE=1 SV=4	GLO1	20.7777	15402.9	12348.3	14919	13158.4	7830.16	12439.9	0.783415	0.211616
Q04917	14-3-3 protein eta OS=Homo sapiens OX=9606 GN=YWHAH PE=1 SV=4	YWHAH	28.2187	2911.76	3325.22	2557.99	3843.32	3286.77	5840.07	1.47473	0.124403
Q04941	Proteolipid protein 2 OS=Homo sapiens OX=9606 GN=PLP2 PE=1 SV=1	PLP2	16.6907	2550.08	2870.61	2618.98	3543.04	2713.36	4145.7	1.29385	0.131189
Q05315	Galectin-10 OS=Homo sapiens OX=9606 GN=CLC PE=1 SV=3	CLC	16.4529	14309.9		3815.69	18719.3	12494.4	4101.07	1.29889	0.731243
Q05682	Caldesmon OS=Homo sapiens OX=9606 GN=CALD1 PE=1 SV=3	CALD1	93.2311	607.478	504.18	187.42	654.407	516.212	656.313	1.40633	0.294266
Q05707	Collagen alpha-1(XIV) chain OS=Homo sapiens OX=9606 GN=COL14A1 PE=1 SV=3	COL14A1	193.515	616.858	1913.41	542.389	1191.12	1973.38	971.792	1.34616	0.401771
Q06033	Inter-alpha-trypsin inhibitor heavy chain H3 OS=Homo sapiens OX=9606 GN=ITIH3 PE=1 SV=2	ITIH3	99.8492	2057.21	2527.89	2905.47	6401.51	1576.36	1879.53	1.31597	0.874992
Q06124	Tyrosine-protein phosphatase non-receptor type 11 OS=Homo sapiens OX=9606 GN=PTPN11 PE=1 SV=3	PTPN11	68.0108	2644.58	3125.94	2814.7	2494.52	3316.62	2837.8	1.00742	0.976577
Q06210	Glutamine--fructose-6-phosphate aminotransferase [isomerizing] 1 OS=Homo sapiens OX=9606 GN=GFPT1 PE=1 SV=3	GFPT1	78.8064		152.617		258.805	133.403	608.709	2.18612
Q06323	Proteasome activator complex subunit 1 OS=Homo sapiens OX=9606 GN=PSME1 PE=1 SV=1	PSME1	28.7231	4581.37	4540.2	4718.16	4936.71	5325.69	6207.93	1.19008	0.0682434
Q06828	Fibromodulin OS=Homo sapiens OX=9606 GN=FMOD PE=1 SV=2	FMOD	43.1788		1891.66	305.967	287.682	2165.3	263.474	0.824055	0.787734
Q06830	Peroxiredoxin-1 OS=Homo sapiens OX=9606 GN=PRDX1 PE=1 SV=1	PRDX1	22.1104	40104.1	56775.6	41252.1	34720	46723	41707.5	0.891543	0.481593
Q07020	60S ribosomal protein L18 OS=Homo sapiens OX=9606 GN=RPL18 PE=1 SV=2	RPL18	21.6345	1218.01	5402.23	630.074	2099.97	4177.38	7875.13	1.95198	0.274574
Q07021	Complement component 1 Q subcomponent-binding protein, mitochondrial OS=Homo sapiens OX=9606 GN=C1QBP PE=1 SV=1	C1QBP	31.3622	440.526	3449.88		910.585	2029.85	2763.5	0.977435	0.728712
Q07065	Cytoskeleton-associated protein 4 OS=Homo sapiens OX=9606 GN=CKAP4 PE=1 SV=2	CKAP4	66.0225		395.734		752.847	529.862	1885.15	2.66834
Q07654	Trefoil factor 3 OS=Homo sapiens OX=9606 GN=TFF3 PE=1 SV=3	TFF3	8.64101	1682.98	40569.2	3547.25		29084.8		1.90514
Q07954	Prolow-density lipoprotein receptor-related protein 1 OS=Homo sapiens OX=9606 GN=LRP1 PE=1 SV=2	LRP1	504.606				207.412	321.688	290.992
Q07960	Rho GTPase-activating protein 1 OS=Homo sapiens OX=9606 GN=ARHGAP1 PE=1 SV=1	ARHGAP1	50.4357	2124.4	2395.77	1804.16	2501.84	2243.24	2718.51	1.18014	0.163346
Q08211	ATP-dependent RNA helicase A OS=Homo sapiens OX=9606 GN=DHX9 PE=1 SV=4	DHX9	140.958	1533.58	3055.89	1903.55	1487.41	2132.68	2976.39	1.01593	0.950385
Q08257	Quinone oxidoreductase OS=Homo sapiens OX=9606 GN=CRYZ PE=1 SV=1	CRYZ	35.2066	515.397	2697.92	681.849	873.046	1548.87	1271.85	0.948294	0.731077
Q08380	Galectin-3-binding protein OS=Homo sapiens OX=9606 GN=LGALS3BP PE=1 SV=1	LGALS3BP	65.331	3002.39	6802.11	2242.85	5187.68	11066.7	3035.01	1.60113	0.424364
Q08431	Lactadherin OS=Homo sapiens OX=9606 GN=MFGE8 PE=1 SV=3	MFGE8	43.105		1424.33			1239.05		0.869918
Q08495	Dematin OS=Homo sapiens OX=9606 GN=DMTN PE=1 SV=3	DMTN	45.5144	15630.9	10985.5	17113.9	10724.9	12151.6	11850.9	0.794128	0.201667
Q08722	Leukocyte surface antigen CD47 OS=Homo sapiens OX=9606 GN=CD47 PE=1 SV=1	CD47	35.2136	20931.6	19955.6	23966	15934.1	17476.5	20292.5	0.828071	0.0996344
Q08830	Fibrinogen-like protein 1 OS=Homo sapiens OX=9606 GN=FGL1 PE=1 SV=3	FGL1	36.3795				1561.76		681.991
Q09666	Neuroblast differentiation-associated protein AHNAK OS=Homo sapiens OX=9606 GN=AHNAK PE=1 SV=2	AHNAK	629.101	687.384	2821.64	750.725	975.593	2420.94	1303.1	1.10327	0.662126
Q10570	Cleavage and polyadenylation specificity factor subunit 1 OS=Homo sapiens OX=9606 GN=CPSF1 PE=1 SV=2	CPSF1	160.884	18119.5	16037.3	18985.5	16365.9	15980.1	15585.5	0.901948	0.125669
Q12805	EGF-containing fibulin-like extracellular matrix protein 1 OS=Homo sapiens OX=9606 GN=EFEMP1 PE=1 SV=2	EFEMP1	54.6405	1379.84	6470.31	2901.76	2533	5484.84	1251.62	0.862123	0.840098
Q12905	Interleukin enhancer-binding factor 2 OS=Homo sapiens OX=9606 GN=ILF2 PE=1 SV=2	ILF2	43.0621	2226.94	5848.97	1256.39	3101.56	5539.5	7301.2	1.70829	0.257717
Q12906	Interleukin enhancer-binding factor 3 OS=Homo sapiens OX=9606 GN=ILF3 PE=1 SV=3	ILF3	95.3384	1462.07	4643.94	1354.48	2289.41	3678.35	3913.67	1.3245	0.381503
Q12907	Vesicular integral-membrane protein VIP36 OS=Homo sapiens OX=9606 GN=LMAN2 PE=1 SV=1	LMAN2	40.2287	3762.69	9183.25	5822.96	5901.79	7312.86	8925.78	1.17963	0.488244
Q13057	Bifunctional coenzyme A synthase OS=Homo sapiens OX=9606 GN=COASY PE=1 SV=4	COASY	62.3288	4263.65	4920.41	4105.81	4023.63	5640.65	3835.96	1.01583	0.979966
Q13093	Platelet-activating factor acetylhydrolase OS=Homo sapiens OX=9606 GN=PLA2G7 PE=1 SV=1	PLA2G7	50.0774	489.948	980.205	559.312	346.304	958.865	394.2	0.837348	0.566669
Q13098	COP9 signalosome complex subunit 1 OS=Homo sapiens OX=9606 GN=GPS1 PE=1 SV=4	GPS1	55.5366	2957.76	3008.26	2654.33	3132.32	3907.01	3528.09	1.22587	0.0550138
Q13126	S-methyl-5'-thioadenosine phosphorylase OS=Homo sapiens OX=9606 GN=MTAP PE=1 SV=2	MTAP	31.236	1865.07	1806.47	1808.35	1217.31	1936.69	1101.36	0.77654	0.17799
Q13162	Peroxiredoxin-4 OS=Homo sapiens OX=9606 GN=PRDX4 PE=1 SV=1	PRDX4	30.5399	754.341	1369.26	240.859	2729.86	939.166	4242.96	3.34621	0.137019
Q13177	Serine/threonine-protein kinase PAK 2 OS=Homo sapiens OX=9606 GN=PAK2 PE=1 SV=3	PAK2	58.0426	1080.08	777.537	1146.11	1247.02	806.733	1096.11	1.04865	0.810256
Q13190	Syntaxin-5 OS=Homo sapiens OX=9606 GN=STX5 PE=1 SV=2	STX5	39.6725	207.959	318.474		233.723	190.6	91.2505	0.652915	0.319648
Q13200	26S proteasome non-ATPase regulatory subunit 2 OS=Homo sapiens OX=9606 GN=PSMD2 PE=1 SV=3	PSMD2	100.2	1926.72	1770.47	2057.67	1841.64	2025.28	1747.77	0.975644	0.708074
Q13201	Multimerin-1 OS=Homo sapiens OX=9606 GN=MMRN1 PE=1 SV=3	MMRN1	138.11	1256.01	32.1801	1234.54	1430.43	1583	1066.43	1.61724	0.350449
Q13228	Methanethiol oxidase OS=Homo sapiens OX=9606 GN=SELENBP1 PE=1 SV=2	SELENBP1	52.391	72166.8	52056	40690.1	34661.2	48105.1	41168.5	0.751517	0.234972
Q13336	Urea transporter 1 OS=Homo sapiens OX=9606 GN=SLC14A1 PE=1 SV=2	SLC14A1	42.5284	2188.38	1596.41	2530.73	1560.6	1443.7	2103.03	0.808695	0.307322
Q13404	Ubiquitin-conjugating enzyme E2 variant 1 OS=Homo sapiens OX=9606 GN=UBE2V1 PE=1 SV=2	UBE2V1	16.4949	16279.6	14128.3	15990.5	13077.4	1576.9	11140.7	0.555946	0.246462
Q13409	Cytoplasmic dynein 1 intermediate chain 2 OS=Homo sapiens OX=9606 GN=DYNC1I2 PE=1 SV=3	DYNC1I2	71.4566	426.427	1365.85	297.597	755.152	613.29	1884.55	1.55655	0.401588
Q13418	Integrin-linked protein kinase OS=Homo sapiens OX=9606 GN=ILK PE=1 SV=2	ILK	51.4192	558.106	536.81	145.976	784.212	672.463	758.4	1.78507	0.171301
Q13510	Acid ceramidase OS=Homo sapiens OX=9606 GN=ASAH1 PE=1 SV=5	ASAH1	44.6596	1887.18	14485	2871.68	2963.43	11235.6	8829.89	1.19669	0.586123
Q13526	Peptidyl-prolyl cis-trans isomerase NIMA-interacting 1 OS=Homo sapiens OX=9606 GN=PIN1 PE=1 SV=1	PIN1	18.2433	2879.54	2955.61	3354.77	1873.84	1816.81	3141.74	0.743467	0.149558
Q13561	Dynactin subunit 2 OS=Homo sapiens OX=9606 GN=DCTN2 PE=1 SV=4	DCTN2	44.231	7150.4	6068.24	6736.31	4650.75	4931.47	7432.87	0.852675	0.31102
Q13564	NEDD8-activating enzyme E1 regulatory subunit OS=Homo sapiens OX=9606 GN=NAE1 PE=1 SV=1	NAE1	60.2463	3816.73	3414.3	4942.7	3326.57	3469.99	3128.65	0.815296	0.164848
Q13576	Ras GTPase-activating-like protein IQGAP2 OS=Homo sapiens OX=9606 GN=IQGAP2 PE=1 SV=4	IQGAP2	180.578		515.181	147.594	302.36	189.337	383.49	0.880326	0.979032
Q13596	Sorting nexin-1 OS=Homo sapiens OX=9606 GN=SNX1 PE=1 SV=3	SNX1	59.0695		414.161		505.357	314.383	624.285	1.16221
Q13616	Cullin-1 OS=Homo sapiens OX=9606 GN=CUL1 PE=1 SV=2	CUL1	89.6785	3282.91	1921.17	3313.82	1256.63	1978.03	2495.72	0.672746	0.208502
Q13617	Cullin-2 OS=Homo sapiens OX=9606 GN=CUL2 PE=1 SV=2	CUL2	86.983	1015.52	622.157	854.141	685.363	858.568	894.78	0.978688	0.962818
Q13618	Cullin-3 OS=Homo sapiens OX=9606 GN=CUL3 PE=1 SV=2	CUL3	88.9302	1247.81	1073.85	1245.72	1140.68	1398.41	1089.64	1.0172	0.88986
Q13619	Cullin-4A OS=Homo sapiens OX=9606 GN=CUL4A PE=1 SV=3	CUL4A	87.6802	1268.47	1499.24	1319.48	1135.65	1540.76	1477.44	1.01631	0.931175
Q13621	Solute carrier family 12 member 1 OS=Homo sapiens OX=9606 GN=SLC12A1 PE=1 SV=2	SLC12A1	121.45	1721.68	4931.38	4370.95	1720.77	5554.81	4922.04	1.10646	0.881754
Q13630	GDP-L-fucose synthase OS=Homo sapiens OX=9606 GN=GFUS PE=1 SV=1	GFUS	35.8927	11755.1	9723.48	11463.2	11288.7	10778.5	10791.9	0.99749	0.991135
Q13642	Four and a half LIM domains protein 1 OS=Homo sapiens OX=9606 GN=FHL1 PE=1 SV=4	FHL1	36.263	999.76	3724.34	722.645	760.619	8388.4	869.194	1.8393	0.807506
Q13790	Apolipoprotein F OS=Homo sapiens OX=9606 GN=APOF PE=1 SV=2	APOF	35.3995	5485.83	1402.27	6209.82	6690.13	2623.12	4376.58	1.04519	0.787114
Q13813	Spectrin alpha chain, non-erythrocytic 1 OS=Homo sapiens OX=9606 GN=SPTAN1 PE=1 SV=3	SPTAN1	284.539	1348.54	4132.3	1918.11	1853.07	3166.8	1970.24	0.944745	0.947199
Q13867	Bleomycin hydrolase OS=Homo sapiens OX=9606 GN=BLMH PE=1 SV=1	BLMH	52.5622	21210.6	20748.3	25572.6	23011.5	25609.4	21554.6	1.03915	0.653046
Q14019	Coactosin-like protein OS=Homo sapiens OX=9606 GN=COTL1 PE=1 SV=3	COTL1	15.945	3661.33	2613.22	1014.2	5899.26	4733.67	11913.9	3.09337	0.0679663
Q14103	Heterogeneous nuclear ribonucleoprotein D0 OS=Homo sapiens OX=9606 GN=HNRNPD PE=1 SV=1	HNRNPD	38.4342	1819.46	6588.02	1496.81	2434.61	3390.22	3926.25	0.98453	0.705786
Q14112	Nidogen-2 OS=Homo sapiens OX=9606 GN=NID2 PE=1 SV=3	NID2	151.254		2246.17		271.503	2161.07	549.192	0.442498
Q14116	Interleukin-18 OS=Homo sapiens OX=9606 GN=IL18 PE=1 SV=1	IL18	22.3262	944.016	510.31	697.176	1351.64	754.447	1064.64	1.47373	0.186106
Q14166	Tubulin--tyrosine ligase-like protein 12 OS=Homo sapiens OX=9606 GN=TTLL12 PE=1 SV=2	TTLL12	74.4036	712.895		2041.04	1048.64	2890.11	844.3	1.15787	0.85402
Q14195	Dihydropyrimidinase-related protein 3 OS=Homo sapiens OX=9606 GN=DPYSL3 PE=1 SV=1	DPYSL3	61.9633		1197.23		2844.01	1541.88	3684.22	2.24688
Q14203	Dynactin subunit 1 OS=Homo sapiens OX=9606 GN=DCTN1 PE=1 SV=3	DCTN1	141.695	2383.66	3051.66	1891.73	2121.97	2099.45	3242.87	1.01873	0.938918
Q14204	Cytoplasmic dynein 1 heavy chain 1 OS=Homo sapiens OX=9606 GN=DYNC1H1 PE=1 SV=5	DYNC1H1	532.408	244.956	1106.15	186.577	647.962	756.048	1136.8	1.65237	0.238886
Q14232	Translation initiation factor eIF-2B subunit alpha OS=Homo sapiens OX=9606 GN=EIF2B1 PE=1 SV=1	EIF2B1	33.7122	644.58	482.464	519.086	567.184	443.228	1020.76	1.23391	0.587472
Q14240	Eukaryotic initiation factor 4A-II OS=Homo sapiens OX=9606 GN=EIF4A2 PE=1 SV=2	EIF4A2	46.4023	2604.71	3528.5	3637.26	2149.11	3431.19	3719.01	0.951777	0.759649
Q14254	Flotillin-2 OS=Homo sapiens OX=9606 GN=FLOT2 PE=1 SV=2	FLOT2	47.0642	5344.49	2900.04	3662.49	3027.7	3351.5	3380.3	0.819643	0.407462
Q14376	UDP-glucose 4-epimerase OS=Homo sapiens OX=9606 GN=GALE PE=1 SV=2	GALE	38.2817	181.542	502.007	532.417	374.62	578.189	635.171	1.30594	0.418193
Q14520	Hyaluronan-binding protein 2 OS=Homo sapiens OX=9606 GN=HABP2 PE=1 SV=1	HABP2	62.6717	1839.3	1759.81	1868.58	2287.81	1297.3	1221.73	0.879134	0.443261
Q14624	Inter-alpha-trypsin inhibitor heavy chain H4 OS=Homo sapiens OX=9606 GN=ITIH4 PE=1 SV=4	ITIH4	103.357	16542.6	15254.1	18674.9	33860.6	13059.7	15257.7	1.23194	0.711233
Q14697	Neutral alpha-glucosidase AB OS=Homo sapiens OX=9606 GN=GANAB PE=1 SV=3	GANAB	106.874	325.378	2328.18	372.735	1126.04	1168.96	1913.24	1.39056	0.329224
Q14764	Major vault protein OS=Homo sapiens OX=9606 GN=MVP PE=1 SV=4	MVP	99.3269	193.142	300.608	156.078	942.66	657.339	1508.77	4.78398	0.00743306
Q14773	Intercellular adhesion molecule 4 OS=Homo sapiens OX=9606 GN=ICAM4 PE=1 SV=1	ICAM4	29.2652	745.183		1289.1	429.339	443.008	669.565	0.505308	0.0941163
Q14847	LIM and SH3 domain protein 1 OS=Homo sapiens OX=9606 GN=LASP1 PE=1 SV=2	LASP1	29.7172	2631.51	2590.83	2986.21	3169.1	2990.97	3640.29	1.19392	0.0752805
Q14974	Importin subunit beta-1 OS=Homo sapiens OX=9606 GN=KPNB1 PE=1 SV=2	KPNB1	97.1702	2105.39	2124.91	2368.71	2370.43	2780.6	2962.46	1.2295	0.0559274
Q14980	Nuclear mitotic apparatus protein 1 OS=Homo sapiens OX=9606 GN=NUMA1 PE=1 SV=2	NUMA1	238.26	53.9696	1153.58		218.79	537.713	526.561	0.708358	0.814291
Q14C86	GTPase-activating protein and VPS9 domain-containing protein 1 OS=Homo sapiens OX=9606 GN=GAPVD1 PE=1 SV=2	GAPVD1	164.98	2193.41	1705.55	2341.74	1890.94	2200.07	2371.98	1.03562	0.752323
Q14CX7	N-alpha-acetyltransferase 25, NatB auxiliary subunit OS=Homo sapiens OX=9606 GN=NAA25 PE=1 SV=1	NAA25	112.292		985.92	800.05		844.255	951.195	1.00531	0.948882
Q15005	Signal peptidase complex subunit 2 OS=Homo sapiens OX=9606 GN=SPCS2 PE=1 SV=3	SPCS2	25.0028	880.033	2373.93		2220.21	1600.22	3336.57	1.46632	0.395191
Q15008	26S proteasome non-ATPase regulatory subunit 6 OS=Homo sapiens OX=9606 GN=PSMD6 PE=1 SV=1	PSMD6	45.5313	4659.66	3962.29	4600.76	4770.47	4934.25	5464.97	1.14724	0.104753
Q15019	Septin-2 OS=Homo sapiens OX=9606 GN=SEPTIN2 PE=1 SV=1	SEPTIN2	41.4875	521.021	965.397	358.87	994.646	1092.97	1227.09	1.79631	0.0865769
Q15063	Periostin OS=Homo sapiens OX=9606 GN=POSTN PE=1 SV=2	POSTN	93.3139			222.032	1590.85	80.3122	2284.46	5.93851
Q15084	Protein disulfide-isomerase A6 OS=Homo sapiens OX=9606 GN=PDIA6 PE=1 SV=1	PDIA6	48.1213	1088.37	4881.9	781.325	3489.67	2815.1	5380.98	1.73081	0.227214
Q15102	Platelet-activating factor acetylhydrolase IB subunit alpha1 OS=Homo sapiens OX=9606 GN=PAFAH1B3 PE=1 SV=1	PAFAH1B3	25.7342	12063.6	10063.6	11702.3	6695.57	12319.4	9875.99	0.854018	0.377202
Q15113	Procollagen C-endopeptidase enhancer 1 OS=Homo sapiens OX=9606 GN=PCOLCE PE=1 SV=2	PCOLCE	47.9725	330.471	305.481	778.03	1098.6	328.958	840.851	1.60427	0.393952
Q15121	Astrocytic phosphoprotein PEA-15 OS=Homo sapiens OX=9606 GN=PEA15 PE=1 SV=2	PEA15	15.0401	1273.11	3352.93	717.32	2532.71	3181.22	3284.29	1.684	0.191102
Q15149	Plectin OS=Homo sapiens OX=9606 GN=PLEC PE=1 SV=3	PLEC	531.791	404.181	1582.13	448.494	1234.38	1445.45	1651.51	1.77893	0.157039
Q15185	Prostaglandin E synthase 3 OS=Homo sapiens OX=9606 GN=PTGES3 PE=1 SV=1	PTGES3	18.6974	2467.49	6550.95	3108.73	4034.23	5026.46	4711.26	1.13563	0.517069
Q15257	Serine/threonine-protein phosphatase 2A activator OS=Homo sapiens OX=9606 GN=PTPA PE=1 SV=3	PTPA	40.6675	13219.3	13457.5	14967.2	13122.5	15761.4	13296.6	1.01288	0.886105
Q15286	Ras-related protein Rab-35 OS=Homo sapiens OX=9606 GN=RAB35 PE=1 SV=1	RAB35	23.0252	1928.33	1970.68	2727.28	1937.08	2211.87	2401.52	0.98856	0.985963
Q15365	Poly(rC)-binding protein 1 OS=Homo sapiens OX=9606 GN=PCBP1 PE=1 SV=2	PCBP1	37.4978	7945.63	8511.87	7282.98	6702.73	10111.8	13233.3	1.26568	0.380487
Q15369	Elongin-C OS=Homo sapiens OX=9606 GN=ELOC PE=1 SV=1	ELOC	12.4732	328.354	310.384	175.307	427.235	258.433	572.755	1.54589	0.241725
Q15370	Elongin-B OS=Homo sapiens OX=9606 GN=ELOB PE=1 SV=1	ELOB	13.1328	2589.51	2671.72	2504.85	1653.9	2490.33	3205.94	0.946445	0.664309
Q15417	Calponin-3 OS=Homo sapiens OX=9606 GN=CNN3 PE=1 SV=1	CNN3	36.4137		1869.9		3886.76	1669.82	2432.88	1.42422
Q15435	Protein phosphatase 1 regulatory subunit 7 OS=Homo sapiens OX=9606 GN=PPP1R7 PE=1 SV=1	PPP1R7	41.5642	5351.32	4761.7	4728.4	4043.79	5353.86	5594.57	1.01016	0.987967
Q15436	Protein transport protein Sec23A OS=Homo sapiens OX=9606 GN=SEC23A PE=1 SV=2	SEC23A	86.1608	203.671	486.93	127.373	602.056	329.382	1056.62	2.43047	0.144589
Q15437	Protein transport protein Sec23B OS=Homo sapiens OX=9606 GN=SEC23B PE=1 SV=2	SEC23B	86.4792	245.819	1273.38	1168.94	577.087	510.171	1340.17	0.903016	0.969341
Q15582	Transforming growth factor-beta-induced protein ig-h3 OS=Homo sapiens OX=9606 GN=TGFBI PE=1 SV=1	TGFBI	74.6809	8250.13	7509.23	10611.3	8037.48	9375.63	9624.49	1.02529	0.794317
Q15631	Translin OS=Homo sapiens OX=9606 GN=TSN PE=1 SV=1	TSN	26.183	6007.07	7669.15	8203.53	4881.01	7178.67	7655.47	0.901068	0.537033
Q15691	Microtubule-associated protein RP/EB family member 1 OS=Homo sapiens OX=9606 GN=MAPRE1 PE=1 SV=3	MAPRE1	29.9991	5908.55	4700.65	6095.32	7060.88	6310.64	8019.06	1.28053	0.0809584
Q15828	Cystatin-M OS=Homo sapiens OX=9606 GN=CST6 PE=1 SV=1	CST6	16.5111	301.839	1507.32	1016.69		1483.43		1.57485
Q15843	NEDD8 OS=Homo sapiens OX=9606 GN=NEDD8 PE=1 SV=1	NEDD8	9.07155	5726.5	5611.54	7033.78	4685.65	5275.27	5065.89	0.817927	0.0698691
Q15848	Adiponectin OS=Homo sapiens OX=9606 GN=ADIPOQ PE=1 SV=1	ADIPOQ	26.4136	2936.03		7838.81	1076.38		1245.21	0.215464	0.205306
Q15942	Zyxin OS=Homo sapiens OX=9606 GN=ZYX PE=1 SV=1	ZYX	61.2773	876.778	850.39	257.274	2437.25	916.311	1574.58	2.48339	0.120627
Q16181	Septin-7 OS=Homo sapiens OX=9606 GN=SEPTIN7 PE=1 SV=2	SEPTIN7	50.6799	574.189	2051.03	751.662	2018.71	1671.51	3274.19	2.06238	0.12588
Q16401	26S proteasome non-ATPase regulatory subunit 5 OS=Homo sapiens OX=9606 GN=PSMD5 PE=1 SV=3	PSMD5	56.1957	9586.78	9635.43	9328.51	7239.89	11402.3	10173.7	1.00929	0.953097
Q16531	DNA damage-binding protein 1 OS=Homo sapiens OX=9606 GN=DDB1 PE=1 SV=1	DDB1	126.968	1774.36	1651.85	1745.96	1292.83	2060.56	1836.02	1.00333	0.920472
Q16543	Hsp90 co-chaperone Cdc37 OS=Homo sapiens OX=9606 GN=CDC37 PE=1 SV=1	CDC37	44.4683	2073.6	1508.89	1282.81	2246.65	1449.68	2267.15	1.22572	0.375859
Q16555	Dihydropyrimidinase-related protein 2 OS=Homo sapiens OX=9606 GN=DPYSL2 PE=1 SV=1	DPYSL2	62.2936	113.518	3210.96	1940.38	4938.76	3768.32	5003.04	2.60408	0.194361
Q16610	Extracellular matrix protein 1 OS=Homo sapiens OX=9606 GN=ECM1 PE=1 SV=2	ECM1	60.6741	2973.96	2595.26	3597.92	2440.07	2968.8	2713.1	0.885987	0.355549
Q16643	Drebrin OS=Homo sapiens OX=9606 GN=DBN1 PE=1 SV=4	DBN1	71.4293				280.969	278.079
Q16651	Prostasin OS=Homo sapiens OX=9606 GN=PRSS8 PE=1 SV=1	PRSS8	36.4314	623.135	9947.16			5553.57		1.05079
Q16658	Fascin OS=Homo sapiens OX=9606 GN=FSCN1 PE=1 SV=3	FSCN1	54.53	3835.69	3889.46	3381.77	3648.44	3209.13	3531.69	0.935386	0.322745
Q16698	2,4-dienoyl-CoA reductase [(3E)-enoyl-CoA-producing], mitochondrial OS=Homo sapiens OX=9606 GN=DECR1 PE=1 SV=1	DECR1	36.0677	290.018	1154.23	234.325	714.165	1258.45	1735.55	2.20912	0.151474
Q16774	Guanylate kinase OS=Homo sapiens OX=9606 GN=GUK1 PE=1 SV=2	GUK1	21.7256	1246.88	1510.24	1275.53	1109.33	1314.6	1570.56	0.990537	0.89892
Q16775	Hydroxyacylglutathione hydrolase, mitochondrial OS=Homo sapiens OX=9606 GN=HAGH PE=1 SV=2	HAGH	33.8058	6930.64	5666.27	6465.87	4361.47	6451.94	6167.9	0.89081	0.407254
Q16851	UTP--glucose-1-phosphate uridylyltransferase OS=Homo sapiens OX=9606 GN=UGP2 PE=1 SV=5	UGP2	56.9402	1720.13	2637.7	2112.74	1769.42	2790.78	1694.47	0.966632	0.833287
Q16853	Membrane primary amine oxidase OS=Homo sapiens OX=9606 GN=AOC3 PE=1 SV=3	AOC3	84.6219	281.939	670.861	672.286	505.462	1194.44	832.791	1.5585	0.2964
Q16881	Thioredoxin reductase 1, cytoplasmic OS=Homo sapiens OX=9606 GN=TXNRD1 PE=1 SV=3	TXNRD1	70.9061	2128.78	2216	3197.84	2210.42	2922.45	2626.86	1.02878	0.81022
Q16891	MICOS complex subunit MIC60 OS=Homo sapiens OX=9606 GN=IMMT PE=1 SV=1	IMMT	83.6779	247.482	1770.32		475.933	917.757	1014.72	0.795721	0.870122
Q2PPJ7	Ral GTPase-activating protein subunit alpha-2 OS=Homo sapiens OX=9606 GN=RALGAPA2 PE=1 SV=2	RALGAPA2	210.77	12543.8	16232.2	18455.1	10100.9	17926.5	15691.3	0.92563	0.676198
Q30154	HLA class II histocompatibility antigen, DR beta 5 chain OS=Homo sapiens OX=9606 GN=HLA-DRB5 PE=1 SV=1	HLA-DRB5	30.056				182.325	719.609	4607.57
Q3LXA3	Triokinase/FMN cyclase OS=Homo sapiens OX=9606 GN=TKFC PE=1 SV=2	TKFC	58.9471	2384.25	2781.09	1594.81	1385.07	2122.96	2002.79	0.815191	0.411395
Q53H96	Pyrroline-5-carboxylate reductase 3 OS=Homo sapiens OX=9606 GN=PYCR3 PE=1 SV=3	PYCR3	28.6633	3145.86		2239.29	695.787	1227.36		0.35712	0.11067
Q53TN4	Plasma membrane ascorbate-dependent reductase CYBRD1 OS=Homo sapiens OX=9606 GN=CYBRD1 PE=1 SV=1	CYBRD1	31.6413	3612.31	4767.77	7877.74	3006.93		3049.67	0.558802	0.170563
Q5H9R7	Serine/threonine-protein phosphatase 6 regulatory subunit 3 OS=Homo sapiens OX=9606 GN=PPP6R3 PE=1 SV=2	PPP6R3	97.6691	1469.11	1240.3	1105.27	1421.59	1967.88	1489.65	1.27904	0.13769
Q5SSJ5	Heterochromatin protein 1-binding protein 3 OS=Homo sapiens OX=9606 GN=HP1BP3 PE=1 SV=1	HP1BP3	61.207	99.5401	1578.86	67.9036	101.183	637.097	409.341	0.657171	0.803609
Q5SZK8	FRAS1-related extracellular matrix protein 2 OS=Homo sapiens OX=9606 GN=FREM2 PE=1 SV=3	FREM2	351.167	813.354	1160.03	1055.46		214.086	606.485	0.406378	0.290749
Q5T4S7	E3 ubiquitin-protein ligase UBR4 OS=Homo sapiens OX=9606 GN=UBR4 PE=1 SV=1	UBR4	573.841	1570.37	1329.61	1481.4	1465.09	1896.14	1545.41	1.11988	0.302845
Q5T749	Keratinocyte proline-rich protein OS=Homo sapiens OX=9606 GN=KPRP PE=1 SV=1	KPRP	64.1357	1345.14	2047.13	1388.68	1115.96	3590.32	2883.23	1.58745	0.390603
Q5TDH0	Protein DDI1 homolog 2 OS=Homo sapiens OX=9606 GN=DDI2 PE=1 SV=1	DDI2	44.5226	19262.2	16011.4	21624.6	15719.5	18497.3	17202.1	0.903699	0.389125
Q5VVQ6	Ubiquitin thioesterase OTU1 OS=Homo sapiens OX=9606 GN=YOD1 PE=1 SV=1	YOD1	38.3224	11069.9	7789.66	8448.45	6543.81	9727.77	6586.46	0.837046	0.336395
Q5VWZ2	Lysophospholipase-like protein 1 OS=Homo sapiens OX=9606 GN=LYPLAL1 PE=1 SV=3	LYPLAL1	26.3164	313.96	569.629	303.66	506.802	829.372	913.648	1.89499	0.0759913
Q5XPI4	E3 ubiquitin-protein ligase RNF123 OS=Homo sapiens OX=9606 GN=RNF123 PE=1 SV=1	RNF123	148.515	5133.51	4143.67	4451	4328.74	5078.43	4352.49	1.00229	0.967877
Q6DD88	Atlastin-3 OS=Homo sapiens OX=9606 GN=ATL3 PE=1 SV=1	ATL3	60.542	374.631	1174.33	503.569	705.322	576.106	1205.76	1.21177	0.551241
Q6GMV2	Histone-lysine N-trimethyltransferase SMYD5 OS=Homo sapiens OX=9606 GN=SMYD5 PE=1 SV=2	SMYD5	47.3406	1272.85	1066.85	1147.24	1192.35	1311.49	1126.41	1.0411	0.578473
Q6ICL3	Transport and Golgi organization protein 2 homolog OS=Homo sapiens OX=9606 GN=TANGO2 PE=1 SV=1	TANGO2	30.9371	4017.41	3668.99	3899.6	3652.61	4305.58	4448.04	1.07079	0.381074
Q6NYC8	Phostensin OS=Homo sapiens OX=9606 GN=PPP1R18 PE=1 SV=1	PPP1R18	67.9426					450.109	1090.23
Q6P179	Endoplasmic reticulum aminopeptidase 2 OS=Homo sapiens OX=9606 GN=ERAP2 PE=1 SV=2	ERAP2	110.462	299.767		191.484	597.171	1144.9	590.783	3.16586	0.041428
Q6PCE3	Glucose 1,6-bisphosphate synthase OS=Homo sapiens OX=9606 GN=PGM2L1 PE=1 SV=3	PGM2L1	70.4417	4358.26	3885.63	3563.24	3553.3	3403.3	3463.41	0.882517	0.110913
Q6PKC3	Thioredoxin domain-containing protein 11 OS=Homo sapiens OX=9606 GN=TXNDC11 PE=1 SV=2	TXNDC11	110.529		912.557		453.792	425.879		0.481981
Q6RW13	Type-1 angiotensin II receptor-associated protein OS=Homo sapiens OX=9606 GN=AGTRAP PE=1 SV=1	AGTRAP	17.4192	1117.27	989.569	519.831	1532.35	2119.4	1862.41	2.0993	0.0372462
Q6UW68	Transmembrane protein 205 OS=Homo sapiens OX=9606 GN=TMEM205 PE=1 SV=1	TMEM205	21.1978	513.502	1922.6		801.872	1550.68	964.594	0.907776	0.911273
Q6UWP2	Dehydrogenase/reductase SDR family member 11 OS=Homo sapiens OX=9606 GN=DHRS11 PE=1 SV=1	DHRS11	28.3083	2663.65	2198.24	2730.67	2405.67	2188.46	2885.07	0.98507	0.879795
Q6UXI9	Nephronectin OS=Homo sapiens OX=9606 GN=NPNT PE=2 SV=3	NPNT	61.9069		4624.17			4013.35		0.867907
Q6XQN6	Nicotinate phosphoribosyltransferase OS=Homo sapiens OX=9606 GN=NAPRT PE=1 SV=2	NAPRT	57.5782	14479.4	12020.7	13088.3	12356.5	15252.3	7794.7	0.894289	0.515776
Q6Y7W6	GRB10-interacting GYF protein 2 OS=Homo sapiens OX=9606 GN=GIGYF2 PE=1 SV=1	GIGYF2	150.07	12659.9	52064.3	6011.41	13348.3	22353	12713.1	0.684442	0.983448
Q6ZTN6	Ankyrin repeat domain-containing protein 13D OS=Homo sapiens OX=9606 GN=ANKRD13D PE=1 SV=3	ANKRD13D	68.1718	1155.06	1749.51	1731.97	2030.32	1236.47	1097.03	0.941181	0.748769
Q7KZ85	Transcription elongation factor SPT6 OS=Homo sapiens OX=9606 GN=SUPT6H PE=1 SV=2	SUPT6H	199.073	13574.8	11407.4	12251.7	7542.84	14732	9973.05	0.866088	0.422109
Q7KZF4	Staphylococcal nuclease domain-containing protein 1 OS=Homo sapiens OX=9606 GN=SND1 PE=1 SV=1	SND1	101.997	221.358	855.687	267.149	574.474	344.122	1326.5	1.67022	0.396037
Q7L576	Cytoplasmic FMR1-interacting protein 1 OS=Homo sapiens OX=9606 GN=CYFIP1 PE=1 SV=1	CYFIP1	145.182	260.632	393.741	119.323	407.311	430.572	640.738	1.91111	0.122309
Q7L5N1	COP9 signalosome complex subunit 6 OS=Homo sapiens OX=9606 GN=COPS6 PE=1 SV=1	COPS6	36.1635	4295.03	2904.36	3873.68	2910.55	3981.36	3369.52	0.926701	0.656195
Q7L5N7	Lysophosphatidylcholine acyltransferase 2 OS=Homo sapiens OX=9606 GN=LPCAT2 PE=1 SV=1	LPCAT2	60.2079	438.857	2343.16		625.985	443.672	404.113	0.353166	0.536187
Q7L9L4	MOB kinase activator 1B OS=Homo sapiens OX=9606 GN=MOB1B PE=1 SV=3	MOB1B	25.0908	1001.9	815.343	822.458	1232.89	1343.76	1407.76	1.50942	0.00592706
Q7Z406	Myosin-14 OS=Homo sapiens OX=9606 GN=MYH14 PE=1 SV=2	MYH14	227.871		1538.46	327.756		835.51	603.083	0.77086	0.999709
Q7Z4W1	L-xylulose reductase OS=Homo sapiens OX=9606 GN=DCXR PE=1 SV=2	DCXR	25.913	869.156	731.223	710.698	706.924	789.081	805.741	0.995963	0.983523
Q7Z6Z7	E3 ubiquitin-protein ligase HUWE1 OS=Homo sapiens OX=9606 GN=HUWE1 PE=1 SV=3	HUWE1	481.891	850.793	763.435	648.849	875.99	722.019	862.377	1.08719	0.439352
Q86UN3	Reticulon-4 receptor-like 2 OS=Homo sapiens OX=9606 GN=RTN4RL2 PE=1 SV=1	RTN4RL2	46.1057	1235.87	7250.11	1234.81	980.11	6139.15	1674.03	0.904586	0.970778
Q86UX7	Fermitin family homolog 3 OS=Homo sapiens OX=9606 GN=FERMT3 PE=1 SV=1	FERMT3	75.9528	3123.13	2780.27	1659.77	4810.88	3232.09	4309.65	1.63326	0.0875663
Q86VP6	Cullin-associated NEDD8-dissociated protein 1 OS=Homo sapiens OX=9606 GN=CAND1 PE=1 SV=2	CAND1	136.376	9495.89	8888.03	10529	8213.07	9757.29	8611.81	0.919388	0.302153
Q86WI1	Fibrocystin-L OS=Homo sapiens OX=9606 GN=PKHD1L1 PE=2 SV=2	PKHD1L1	465.734	219.992	857.549	172.542		663.5	110.562	0.928813	0.870534
Q86X55	Histone-arginine methyltransferase CARM1 OS=Homo sapiens OX=9606 GN=CARM1 PE=1 SV=3	CARM1	65.8537	4956.69	2283.33	4300.67	3041.16	3749.35	3193.5	0.865114	0.714755
Q86YZ3	Hornerin OS=Homo sapiens OX=9606 GN=HRNR PE=1 SV=2	HRNR	282.39	735.603	734.366	516.228	837.092	2998.55	2878.8	3.38055	0.0671685
Q8IUE6	Histone H2A type 2-B OS=Homo sapiens OX=9606 GN=H2AC21 PE=1 SV=3	H2AC21	13.9953	8440.22	22614.6	3233.77	8804.01	12237.8	15090.8	1.05378	0.609206
Q8IUI8	Cytokine receptor-like factor 3 OS=Homo sapiens OX=9606 GN=CRLF3 PE=1 SV=2	CRLF3	49.7659	4639.09	4841.85	4640.78	3197.85	4166.32	4908.32	0.869052	0.283685
Q8IV08	5'-3' exonuclease PLD3 OS=Homo sapiens OX=9606 GN=PLD3 PE=1 SV=1	PLD3	54.7054		937.591	241.7	1387.34	1013.11	4101.77	3.67578	0.172882
Q8IWB7	WD repeat and FYVE domain-containing protein 1 OS=Homo sapiens OX=9606 GN=WDFY1 PE=1 SV=1	WDFY1	46.3237	464.808	610.298	637.508	782.239	593.183	1037.54	1.40894	0.15972
Q8IXI1	Mitochondrial Rho GTPase 2 OS=Homo sapiens OX=9606 GN=RHOT2 PE=1 SV=2	RHOT2	68.1178	1140.84	4138.27	1619.14	2965.47	3474.35	3948.76	1.50597	0.229623
Q8IYD1	Eukaryotic peptide chain release factor GTP-binding subunit ERF3B OS=Homo sapiens OX=9606 GN=GSPT2 PE=1 SV=2	GSPT2	68.8832	1514.94	899.009	739.395	2714.05	3612.41	1381.57	2.4444	0.0719233
Q8N163	Cell cycle and apoptosis regulator protein 2 OS=Homo sapiens OX=9606 GN=CCAR2 PE=1 SV=2	CCAR2	102.902		409.639		175.018	250.261	440.939	0.704864
Q8NBF2	NHL repeat-containing protein 2 OS=Homo sapiens OX=9606 GN=NHLRC2 PE=1 SV=1	NHLRC2	79.4436	929.084	921.395	547.437	637.457	789.378	1083.82	1.04701	0.839
Q8NBI5	Equilibrative nucleobase transporter 1 OS=Homo sapiens OX=9606 GN=SLC43A3 PE=1 SV=2	SLC43A3	54.5288	765.716	1128.92	778.646	886.071	967.113	500.798	0.880559	0.569077
Q8NBS9	Thioredoxin domain-containing protein 5 OS=Homo sapiens OX=9606 GN=TXNDC5 PE=1 SV=2	TXNDC5	47.6289	1458.16	1817.31	532.859	4996.12	1967.53	11161.1	4.75925	0.0819226
Q8NCE2	Myotubularin-related protein 14 OS=Homo sapiens OX=9606 GN=MTMR14 PE=1 SV=2	MTMR14	72.2034	216.308	250.434	209.922		547.782	910.716	3.23313	0.126041
Q8NE71	ATP-binding cassette sub-family F member 1 OS=Homo sapiens OX=9606 GN=ABCF1 PE=1 SV=2	ABCF1	95.9257	237.468	436.865	414.58	527.966	546.733	917.937	1.82993	0.0838324
Q8NG06	E3 ubiquitin-protein ligase TRIM58 OS=Homo sapiens OX=9606 GN=TRIM58 PE=2 SV=2	TRIM58	54.7664	57.7582	338.154	213.037	402.032	630.082	336.935	2.24822	0.147088
Q8TEP8	Centrosomal protein of 192 kDa OS=Homo sapiens OX=9606 GN=CEP192 PE=1 SV=3	CEP192	279.111	896.778			637.587	849.238		0.828982
Q8TER5	Rho guanine nucleotide exchange factor 40 OS=Homo sapiens OX=9606 GN=ARHGEF40 PE=1 SV=3	ARHGEF40	164.658	3638.94	1788.81	5628.89	2278.34	3998.61	2762.5	0.817558	0.753729
Q8WTT2	Nucleolar complex protein 3 homolog OS=Homo sapiens OX=9606 GN=NOC3L PE=1 SV=1	NOC3L	92.5478		200.59		562.491	307.992	716.047	2.63644
Q8WU39	Marginal zone B- and B1-cell-specific protein OS=Homo sapiens OX=9606 GN=MZB1 PE=1 SV=1	MZB1	20.6944				12062	838.271	29275.6
Q8WUM4	Programmed cell death 6-interacting protein OS=Homo sapiens OX=9606 GN=PDCD6IP PE=1 SV=1	PDCD6IP	96.0232	2853.77	2714.14	3066.92	2663.61	2797.54	3186.73	1.00151	0.998542
Q8WVJ2	NudC domain-containing protein 2 OS=Homo sapiens OX=9606 GN=NUDCD2 PE=1 SV=1	NUDCD2	17.6759	7262.17	6364.7	6330.44	7125.38	8215.35	7462.14	1.14258	0.0953517
Q8WVM8	Sec1 family domain-containing protein 1 OS=Homo sapiens OX=9606 GN=SCFD1 PE=1 SV=4	SCFD1	72.3799	1407.12	1379.34	1515.57	1380.42	1373.69	1753.47	1.04778	0.657821
Q8WWW0	Ras association domain-containing protein 5 OS=Homo sapiens OX=9606 GN=RASSF5 PE=1 SV=1	RASSF5	47.0901	7265.87	6026.06	10494	9806.59	8904.9	4658.64	0.982519	0.893649
Q8WXX5	DnaJ homolog subfamily C member 9 OS=Homo sapiens OX=9606 GN=DNAJC9 PE=1 SV=1	DNAJC9	29.9097	504.351	482.285	342.759	711.879	578.644	645.878	1.4566	0.0465506
Q92499	ATP-dependent RNA helicase DDX1 OS=Homo sapiens OX=9606 GN=DDX1 PE=1 SV=2	DDX1	82.4321	544.02	1957.44	490.168	1049.69	719.916	1772.68	1.18406	0.575649
Q92526	T-complex protein 1 subunit zeta-2 OS=Homo sapiens OX=9606 GN=CCT6B PE=1 SV=5	CCT6B	57.8214	18861.8	14993.8	17289.7	7941.53	12233.5	12507.7	0.639016	0.0459428
Q92530	Proteasome inhibitor PI31 subunit OS=Homo sapiens OX=9606 GN=PSMF1 PE=1 SV=2	PSMF1	29.8167	11187.8	8069.02	8657.79	6199.22	10308.3	8952.19	0.912058	0.596689
Q92598	Heat shock protein 105 kDa OS=Homo sapiens OX=9606 GN=HSPH1 PE=1 SV=1	HSPH1	96.8649		30.3647	1606.91		1653.94		2.02036
Q92614	Unconventional myosin-XVIIIa OS=Homo sapiens OX=9606 GN=MYO18A PE=1 SV=3	MYO18A	233.115				316.744		491.861
Q92688	Acidic leucine-rich nuclear phosphoprotein 32 family member B OS=Homo sapiens OX=9606 GN=ANP32B PE=1 SV=1	ANP32B	28.7877	941.059	2052.77	1177.79	1634.2	1696.71	3387.79	1.61057	0.227098
Q92831	Histone acetyltransferase KAT2B OS=Homo sapiens OX=9606 GN=KAT2B PE=1 SV=3	KAT2B	93.0131	623.011	606.555	712.205	562.252	1178.99	258.56	1.02989	0.750134
Q92841	Probable ATP-dependent RNA helicase DDX17 OS=Homo sapiens OX=9606 GN=DDX17 PE=1 SV=2	DDX17	80.2724	683.289	819.409			1388.93	1219.95	1.73613	0.046712
Q92888	Rho guanine nucleotide exchange factor 1 OS=Homo sapiens OX=9606 GN=ARHGEF1 PE=1 SV=2	ARHGEF1	102.435	204.721			257.738	329.762	395.654	1.6008
Q92896	Golgi apparatus protein 1 OS=Homo sapiens OX=9606 GN=GLG1 PE=1 SV=2	GLG1	134.552	86.5544	549.466		202.52	273.028	297.313	0.810101	0.895349
Q92902	BLOC-3 complex member HPS1 OS=Homo sapiens OX=9606 GN=HPS1 PE=1 SV=2	HPS1	79.2919	85256.9	57839	125147	43772.8	97303.1	78241.4	0.817606	0.563214
Q92905	COP9 signalosome complex subunit 5 OS=Homo sapiens OX=9606 GN=COPS5 PE=1 SV=4	COPS5	37.5788	1356.09	902.938	1060.18	856.724	1204.49	893.584	0.890214	0.514597
Q92930	Ras-related protein Rab-8B OS=Homo sapiens OX=9606 GN=RAB8B PE=1 SV=2	RAB8B	23.5841	2233.75	2126.77	1984.75	990.861	928.233	1047.95	0.467599	0.000101001
Q92945	Far upstream element-binding protein 2 OS=Homo sapiens OX=9606 GN=KHSRP PE=1 SV=4	KHSRP	73.1153		2333.18		1181.43	1423.48	1796.12	0.62876
Q92954	Proteoglycan 4 OS=Homo sapiens OX=9606 GN=PRG4 PE=1 SV=3	PRG4	151.061	3160.09	2784.23	3910.36	19076.7	6905.24		3.95476	0.23347
Q92973	Transportin-1 OS=Homo sapiens OX=9606 GN=TNPO1 PE=1 SV=2	TNPO1	102.355	1899.16	2373.88	2039.16	1877.79	1798.12	2336.9	0.95257	0.651283
Q93008	Probable ubiquitin carboxyl-terminal hydrolase FAF-X OS=Homo sapiens OX=9606 GN=USP9X PE=1 SV=4	USP9X	290.463	1367.47	1242.88	1510.79	1199.74	1355.69	1406.18	0.96129	0.629799
Q93009	Ubiquitin carboxyl-terminal hydrolase 7 OS=Homo sapiens OX=9606 GN=USP7 PE=1 SV=2	USP7	128.302	3024.15	2997.74	2322.05	2135.98	3452.46	4107.64	1.16205	0.600923
Q969H8	Myeloid-derived growth factor OS=Homo sapiens OX=9606 GN=MYDGF PE=1 SV=1	MYDGF	18.7952	410.004	760.535	146.828	696.109	882.284	1756.75	2.53167	0.130174
Q969R2	Oxysterol-binding protein 2 OS=Homo sapiens OX=9606 GN=OSBP2 PE=1 SV=2	OSBP2	101.266	1771.64	931.97	1584.16	714.616	1612.09	1443.14	0.879209	0.664101
Q969T9	WW domain-binding protein 2 OS=Homo sapiens OX=9606 GN=WBP2 PE=1 SV=1	WBP2	28.0869	3974.14	2488.94	3541.41	3465.74	4352.95	3365.11	1.11788	0.489155
Q969U7	Proteasome assembly chaperone 2 OS=Homo sapiens OX=9606 GN=PSMG2 PE=1 SV=1	PSMG2	29.3961	531.158	1071.23	1081.48	1130.47	8.88577	1136.24	0.847881	0.461424
Q969X1	Protein lifeguard 3 OS=Homo sapiens OX=9606 GN=TMBIM1 PE=1 SV=2	TMBIM1	34.6074	5427.45	4617.25	5686.9	2457.92	7612.16	6705.63	1.06637	0.912511
Q96A29	GDP-fucose transporter 1 OS=Homo sapiens OX=9606 GN=SLC35C1 PE=1 SV=1	SLC35C1	39.8088	2588.91			3539.61	1808.04	536.268	0.757579
Q96AE4	Far upstream element-binding protein 1 OS=Homo sapiens OX=9606 GN=FUBP1 PE=1 SV=3	FUBP1	67.5604	465.144	1983.28		686.954	1358.98	1868.53	1.06585	0.755275
Q96AZ6	Interferon-stimulated gene 20 kDa protein OS=Homo sapiens OX=9606 GN=ISG20 PE=1 SV=2	ISG20	20.3635	1304.36	1243.58	841.258	1105.4	1092.34	2085.72	1.26386	0.467724
Q96C23	Galactose mutarotase OS=Homo sapiens OX=9606 GN=GALM PE=1 SV=1	GALM	37.7655	627.373	4578.55	571.945	1134.38	1583.02	3323.44	1.04551	0.596728
Q96C86	m7GpppX diphosphatase OS=Homo sapiens OX=9606 GN=DCPS PE=1 SV=2	DCPS	38.6088	143.34	323.571	35.4385	218.727	146.006	460.372	1.64249	0.372587
Q96CM8	Medium-chain acyl-CoA ligase ACSF2, mitochondrial OS=Homo sapiens OX=9606 GN=ACSF2 PE=1 SV=2	ACSF2	68.1248	592.169	2823.65	515.294	759.682	1322.53	603.329	0.683151	0.852938
Q96CV9	Optineurin OS=Homo sapiens OX=9606 GN=OPTN PE=1 SV=3	OPTN	65.922	289.932	250.825	283.871	256.064	366.374	272.374	1.08511	0.583645
Q96CW1	AP-2 complex subunit mu OS=Homo sapiens OX=9606 GN=AP2M1 PE=1 SV=2	AP2M1	49.6547	2655.46	2004.82	2699.56	2116.86	2499.31	3197.48	1.06166	0.741755
Q96DG6	Carboxymethylenebutenolidase homolog OS=Homo sapiens OX=9606 GN=CMBL PE=1 SV=1	CMBL	28.0482	2294.93	2500.33	2415.11	1606.77	2648.78	2071.85	0.877542	0.361591
Q96F85	CB1 cannabinoid receptor-interacting protein 1 OS=Homo sapiens OX=9606 GN=CNRIP1 PE=1 SV=1	CNRIP1	18.6483	444.226	1215.85	3363.38	1539.61	4394.07	909.86	1.36232	0.614299
Q96FQ6	Protein S100-A16 OS=Homo sapiens OX=9606 GN=S100A16 PE=1 SV=1	S100A16	11.8014				256.451	196.402	254.63
Q96FW1	Ubiquitin thioesterase OTUB1 OS=Homo sapiens OX=9606 GN=OTUB1 PE=1 SV=2	OTUB1	31.2841	4408.45	5161.73	4467.19	3243.37	3647.83	4879.69	0.838539	0.224861
Q96G03	Phosphopentomutase OS=Homo sapiens OX=9606 GN=PGM2 PE=1 SV=4	PGM2	68.2834	3131.71	2655.28	3018.47	2437.54	2766.05	2961.31	0.927253	0.371452
Q96GD0	Chronophin OS=Homo sapiens OX=9606 GN=PDXP PE=1 SV=2	PDXP	31.6981	1404.88	1358.72	1330.39	1121.69	1536.46	886.123	0.865724	0.34968
Q96HE7	ERO1-like protein alpha OS=Homo sapiens OX=9606 GN=ERO1A PE=1 SV=2	ERO1A	54.3927			349.693	499.043	521.185	969.571	1.89671
Q96IU4	Putative protein-lysine deacylase ABHD14B OS=Homo sapiens OX=9606 GN=ABHD14B PE=1 SV=1	ABHD14B	22.3457	5386.45	7775.45	5407.68	3732.03	6173.07	5612.98	0.835673	0.395738
Q96IY4	Carboxypeptidase B2 OS=Homo sapiens OX=9606 GN=CPB2 PE=1 SV=2	CPB2	48.4243	3314.76	3133.62	2928.92	6170.14	2423.34	2325.22	1.16438	0.896342
Q96KN2	Beta-Ala-His dipeptidase OS=Homo sapiens OX=9606 GN=CNDP1 PE=1 SV=5	CNDP1	56.6921	898.33	603.983	1057.08	1116.34	476.15		0.93332	0.755614
Q96KP4	Cytosolic non-specific dipeptidase OS=Homo sapiens OX=9606 GN=CNDP2 PE=1 SV=2	CNDP2	52.8785	373.237	3142.09	511.386	398.087	1314.7	1616.95	0.826912	0.892145
Q96NA2	Rab-interacting lysosomal protein OS=Homo sapiens OX=9606 GN=RILP PE=1 SV=1	RILP	44.2004	827.332	484.727	718.012	604.652	552.602	941.764	1.03396	0.903679
Q96P70	Importin-9 OS=Homo sapiens OX=9606 GN=IPO9 PE=1 SV=3	IPO9	115.963	3315.91	2926.2	3239.41	2190.85	2447.88	2821.66	0.786834	0.0420899
Q96PD5	N-acetylmuramoyl-L-alanine amidase OS=Homo sapiens OX=9606 GN=PGLYRP2 PE=1 SV=1	PGLYRP2	62.217	23796.8	22676.8	30325.5	10613.7	18918.1	16217.7	0.595704	0.0507129
Q96PL5	Erythroid membrane-associated protein OS=Homo sapiens OX=9606 GN=ERMAP PE=1 SV=1	ERMAP	52.6048	756.296	948.656	610.713	539.362	720.476	701.587	0.847025	0.371256
Q96QK1	Vacuolar protein sorting-associated protein 35 OS=Homo sapiens OX=9606 GN=VPS35 PE=1 SV=2	VPS35	91.707	244.481	825.984	347.836	709.293	806.231	1105.82	1.84823	0.129835
Q96RS6	NudC domain-containing protein 1 OS=Homo sapiens OX=9606 GN=NUDCD1 PE=1 SV=2	NUDCD1	66.7558	4118.94	2555.4	3555.08	3295.82	3739.71	2889.45	0.970238	0.922698
Q96S97	Myeloid-associated differentiation marker OS=Homo sapiens OX=9606 GN=MYADM PE=1 SV=2	MYADM	35.2736	714.56	1169.95	625.205	829.496	1314.99	1292.21	1.36935	0.245169
Q96SN8	CDK5 regulatory subunit-associated protein 2 OS=Homo sapiens OX=9606 GN=CDK5RAP2 PE=1 SV=5	CDK5RAP2	215.038	6647.07	167.462	5087.59	7570.36	5806.03	6292.78	1.65258	0.336422
Q99426	Tubulin-folding cofactor B OS=Homo sapiens OX=9606 GN=TBCB PE=1 SV=2	TBCB	27.3255	644.276	773.016	531.385	989.204	1126.06	1266.04	1.73518	0.0126026
Q99436	Proteasome subunit beta type-7 OS=Homo sapiens OX=9606 GN=PSMB7 PE=1 SV=1	PSMB7	29.9654	4819.49	3627.93	3968.31	4609.95	5289.9	3406.1	1.0717	0.718019
Q99447	Ethanolamine-phosphate cytidylyltransferase OS=Homo sapiens OX=9606 GN=PCYT2 PE=1 SV=1	PCYT2	43.8355	209.65	207.136	200.669	196.538	282.22	213.697	1.12147	0.404528
Q99460	26S proteasome non-ATPase regulatory subunit 1 OS=Homo sapiens OX=9606 GN=PSMD1 PE=1 SV=2	PSMD1	105.836	4593.45	3303.83	3681.15	4291.7	5051.98	3410.36	1.10153	0.566217
Q99497	Parkinson disease protein 7 OS=Homo sapiens OX=9606 GN=PARK7 PE=1 SV=2	PARK7	19.891	163478	115092	126169	82743.3	92770.5	100277	0.681402	0.034336
Q99538	Legumain OS=Homo sapiens OX=9606 GN=LGMN PE=1 SV=1	LGMN	49.4112		954.888	205.758	507.247	961.177	1700.8	1.82038	0.378328
Q99584	Protein S100-A13 OS=Homo sapiens OX=9606 GN=S100A13 PE=1 SV=1	S100A13	11.4712	148.808	2183.33	107.817	490.408	1026.16	1620.31	1.28563	0.359754
Q99598	Translin-associated protein X OS=Homo sapiens OX=9606 GN=TSNAX PE=1 SV=1	TSNAX	33.1125	1214.15	1619.78	1527.88	1005.39	1833.73	1984.41	1.10585	0.791389
Q99714	3-hydroxyacyl-CoA dehydrogenase type-2 OS=Homo sapiens OX=9606 GN=HSD17B10 PE=1 SV=3	HSD17B10	26.9231	454.834	1552.75	221.149	615.499	828.884	1559.56	1.34782	0.438585
Q99727	Metalloproteinase inhibitor 4 OS=Homo sapiens OX=9606 GN=TIMP4 PE=2 SV=1	TIMP4	25.5026	1823.84	2826.73	1497.83	874.363	1328.94	1610.42	0.620279	0.143646
Q99729	Heterogeneous nuclear ribonucleoprotein A/B OS=Homo sapiens OX=9606 GN=HNRNPAB PE=1 SV=2	HNRNPAB	36.2249	2000.04	2033.09	1717.92	1760.53	2833.96	2128.28	1.16896	0.40014
Q99733	Nucleosome assembly protein 1-like 4 OS=Homo sapiens OX=9606 GN=NAP1L4 PE=1 SV=1	NAP1L4	42.8235	3051.27	2891.47	3041.2	1902.16	2350.15	3192.14	0.82864	0.236539
Q99798	Aconitate hydratase, mitochondrial OS=Homo sapiens OX=9606 GN=ACO2 PE=1 SV=2	ACO2	85.4254	735.691	5063.61	560.482	1801.41	3387.97	4310.65	1.49376	0.317454
Q99808	Equilibrative nucleoside transporter 1 OS=Homo sapiens OX=9606 GN=SLC29A1 PE=1 SV=3	SLC29A1	50.2194	12085.8	9018.47	14078.5	8899.1	10667.5	10948.9	0.867343	0.42413
Q99829	Copine-1 OS=Homo sapiens OX=9606 GN=CPNE1 PE=1 SV=1	CPNE1	59.0588	3165.23	6246.84	5113.4	4816.45	6888.93	5780.73	1.20382	0.399616
Q99832	T-complex protein 1 subunit eta OS=Homo sapiens OX=9606 GN=CCT7 PE=1 SV=2	CCT7	59.3666	2537.14	2581.07	2127.86	2186.87	3031.73	3030.62	1.13844	0.384654
Q99996	A-kinase anchor protein 9 OS=Homo sapiens OX=9606 GN=AKAP9 PE=1 SV=4	AKAP9	452.987	5182.7	6295.48	7274.27	410.242	4411.75	5150.07	0.531774	0.260809
Q9BQE5	Apolipoprotein L2 OS=Homo sapiens OX=9606 GN=APOL2 PE=1 SV=2	APOL2	37.0783					960.675	1386.38
Q9BR76	Coronin-1B OS=Homo sapiens OX=9606 GN=CORO1B PE=1 SV=1	CORO1B	54.2347	378.151	1137.14	323.121	1446.42	1012.17	1856.68	2.34728	0.0840313
Q9BRF8	Serine/threonine-protein phosphatase CPPED1 OS=Homo sapiens OX=9606 GN=CPPED1 PE=1 SV=3	CPPED1	35.5483	2692.42	3735.35	2839.66	2513.64	4826.17	3776.02	1.19945	0.505526
Q9BRG1	Vacuolar protein-sorting-associated protein 25 OS=Homo sapiens OX=9606 GN=VPS25 PE=1 SV=1	VPS25	20.7477	2296.19	4227.32	4121.74	3058.69	4628.12	4967.42	1.18872	0.494292
Q9BS26	Endoplasmic reticulum resident protein 44 OS=Homo sapiens OX=9606 GN=ERP44 PE=1 SV=1	ERP44	46.9712	431.184	1142.84	378.718	820.508	928.602	1275.35	1.54883	0.213838
Q9BS40	Latexin OS=Homo sapiens OX=9606 GN=LXN PE=1 SV=2	LXN	25.7502	5572.25	6557.37	7153.57	7452.55	5468.12	6148.52	0.988902	0.909286
Q9BSL1	Ubiquitin-associated domain-containing protein 1 OS=Homo sapiens OX=9606 GN=UBAC1 PE=1 SV=1	UBAC1	45.3384	7012.95	5295.45	6221.9	4872.6	5730.68	5315.07	0.859044	0.191237
Q9BT78	COP9 signalosome complex subunit 4 OS=Homo sapiens OX=9606 GN=COPS4 PE=1 SV=1	COPS4	46.2688	3408.4	2578.58	2949.49	2602.41	2800.42	2685.97	0.905146	0.324005
Q9BTE1	Dynactin subunit 5 OS=Homo sapiens OX=9606 GN=DCTN5 PE=1 SV=1	DCTN5	20.1265	511.162	279.094	366.961	407.689	362.716	770.483	1.33154	0.425207
Q9BVA1	Tubulin beta-2B chain OS=Homo sapiens OX=9606 GN=TUBB2B PE=1 SV=1	TUBB2B	49.9531	212.693	1322.84	493.274	612.112	1400.87	1663.71	1.81224	0.273043
Q9BVC6	Transmembrane protein 109 OS=Homo sapiens OX=9606 GN=TMEM109 PE=1 SV=1	TMEM109	26.21		6330.99	1061.35	2337.32	4778.74	5791.77	1.16407	0.603014
Q9BVJ7	Dual specificity protein phosphatase 23 OS=Homo sapiens OX=9606 GN=DUSP23 PE=1 SV=1	DUSP23	16.5881	1842.46	1707.34	1526.91	2231.43	2208.4	2496.44	1.36629	0.00955513
Q9BVK6	Transmembrane emp24 domain-containing protein 9 OS=Homo sapiens OX=9606 GN=TMED9 PE=1 SV=2	TMED9	27.2774	1048.58	2215.33	773.28	2265.81	1716.71	3243.23	1.7898	0.147872
Q9BWD1	Acetyl-CoA acetyltransferase, cytosolic OS=Homo sapiens OX=9606 GN=ACAT2 PE=1 SV=2	ACAT2	41.3508	7844.87	6535.75	5803.87	5923.28	7019.59	6564.7	0.966463	0.788927
Q9BXR6	Complement factor H-related protein 5 OS=Homo sapiens OX=9606 GN=CFHR5 PE=1 SV=1	CFHR5	64.4194	857.117	1110.71	1011.94	3757.19	1357.26	1155.9	2.10431	0.184323
Q9BY43	Charged multivesicular body protein 4a OS=Homo sapiens OX=9606 GN=CHMP4A PE=1 SV=3	CHMP4A	25.0983	3182.06	2439.84	3265.84	2546.41	3607.81	3922.19	1.13374	0.509105
Q9BYN0	Sulfiredoxin-1 OS=Homo sapiens OX=9606 GN=SRXN1 PE=1 SV=2	SRXN1	14.2591	9825.56	9954.48	8961.37	9810.2	11305.6	10593.1	1.10325	0.137365
Q9C0C9	(E3-independent) E2 ubiquitin-conjugating enzyme OS=Homo sapiens OX=9606 GN=UBE2O PE=1 SV=3	UBE2O	141.293	3208.22	2233.81	2546.09	2045.15	1778.95	2665.91	0.812456	0.255795
Q9C0I4	Thrombospondin type-1 domain-containing protein 7B OS=Homo sapiens OX=9606 GN=THSD7B PE=1 SV=3	THSD7B	179.199	13120.3	13276.2	17422.2	6948.1	19566.6	7721.16	0.781308	0.358927
Q9GZM7	Tubulointerstitial nephritis antigen-like OS=Homo sapiens OX=9606 GN=TINAGL1 PE=1 SV=1	TINAGL1	52.3874		2413.72			1684.45		0.697863
Q9GZT8	NIF3-like protein 1 OS=Homo sapiens OX=9606 GN=NIF3L1 PE=1 SV=2	NIF3L1	41.968	4906.94	3987.99	4998	3803.98	5451.05	4551.71	0.993795	0.929782
Q9H008	Phospholysine phosphohistidine inorganic pyrophosphate phosphatase OS=Homo sapiens OX=9606 GN=LHPP PE=1 SV=2	LHPP	29.1653	3600.82	4889.3	2207.08	1879.19	2878.16	2075.92	0.63879	0.193427
Q9H0U4	Ras-related protein Rab-1B OS=Homo sapiens OX=9606 GN=RAB1B PE=1 SV=1	RAB1B	22.1712	2787.76	2708.43	1828.02	2259.97	3132.41	2636.35	1.09619	0.576392
Q9H254	Spectrin beta chain, non-erythrocytic 4 OS=Homo sapiens OX=9606 GN=SPTBN4 PE=1 SV=2	SPTBN4	288.985	17583	23479.8		10253.3	3869.14	13016.5	0.440609	0.154779
Q9H299	SH3 domain-binding glutamic acid-rich-like protein 3 OS=Homo sapiens OX=9606 GN=SH3BGRL3 PE=1 SV=1	SH3BGRL3	10.4377	5944.54	5979.69	7113.34	6325.17	8072.59	5835.92	1.06283	0.655966
Q9H2U2	Inorganic pyrophosphatase 2, mitochondrial OS=Homo sapiens OX=9606 GN=PPA2 PE=1 SV=2	PPA2	37.9202	256.334	1101.77		271.866	375.804	482.181	0.554623	0.700136
Q9H3K6	BolA-like protein 2 OS=Homo sapiens OX=9606 GN=BOLA2B PE=1 SV=1	BOLA2B	10.1165	10939.4	5628.06	7614.35	7752.06	8140.22	9147.29	1.03547	0.744157
Q9H444	Charged multivesicular body protein 4b OS=Homo sapiens OX=9606 GN=CHMP4B PE=1 SV=1	CHMP4B	24.9502	898.643	1459.22	1205.56	1052.81	1817.27	2101.33	1.39512	0.286589
Q9H479	Fructosamine-3-kinase OS=Homo sapiens OX=9606 GN=FN3K PE=1 SV=1	FN3K	35.1712	6739.37	4137.98	4025.44	3833.12	7921.79	4182.56	1.06943	0.891648
Q9H4M9	EH domain-containing protein 1 OS=Homo sapiens OX=9606 GN=EHD1 PE=1 SV=2	EHD1	60.6269	3662.34	5655.92	3523.19	4047.24	6495.69	5478.92	1.24767	0.331649
Q9H8H3	Putative methyltransferase-like protein 7A OS=Homo sapiens OX=9606 GN=METTL7A PE=1 SV=1	METTL7A	28.3191	2639.79	15481.8	3406.16	3970.79	6498.44	4927.24	0.715191	0.960282
Q9H993	Damage-control phosphatase ARMT1 OS=Homo sapiens OX=9606 GN=ARMT1 PE=1 SV=1	ARMT1	51.1723	1266.91	1185.5	875.917	744.058	1560.63	1441.32	1.12549	0.77367
Q9H9Q2	COP9 signalosome complex subunit 7b OS=Homo sapiens OX=9606 GN=COPS7B PE=1 SV=1	COPS7B	29.6219	4377.37	2955.52	5089	4069.28	4321.15	4328.13	1.02388	0.782014
Q9HAB8	Phosphopantothenate--cysteine ligase OS=Homo sapiens OX=9606 GN=PPCS PE=1 SV=2	PPCS	34.0051	2298.96	2460.77	2079.35	1776.86	2193.55	2692.08	0.97418	0.783281
Q9HBI1	Beta-parvin OS=Homo sapiens OX=9606 GN=PARVB PE=1 SV=1	PARVB	41.7142	671.388	760.584	195.699	1115.75	998.249	1275.22	2.08225	0.114082
Q9HCJ0	Trinucleotide repeat-containing gene 6C protein OS=Homo sapiens OX=9606 GN=TNRC6C PE=1 SV=3	TNRC6C	175.964	172332	126721	162563	98257.9	170391	139401	0.883958	0.494996
Q9HDC9	Adipocyte plasma membrane-associated protein OS=Homo sapiens OX=9606 GN=APMAP PE=1 SV=2	APMAP	46.4804	1396.81	4534.83	1116.19	1665.89	2337.53	1653.38	0.802631	0.947986
Q9NP78	ABC-type oligopeptide transporter ABCB9 OS=Homo sapiens OX=9606 GN=ABCB9 PE=1 SV=1	ABCB9	84.4748	10608.5	14029.5	7841.36	63196.1	26916.3	27294.7	3.61482	0.0201458
Q9NP79	Vacuolar protein sorting-associated protein VTA1 homolog OS=Homo sapiens OX=9606 GN=VTA1 PE=1 SV=1	VTA1	33.8792	3321.1	2595.52	2755.99	2630.69	3338.42	3050.52	1.04001	0.713563
Q9NPQ8	Synembryn-A OS=Homo sapiens OX=9606 GN=RIC8A PE=1 SV=3	RIC8A	59.7095	1867.16	1279.15	1851.68	1957.21	2103.06	1732.8	1.15908	0.309278
Q9NQC3	Reticulon-4 OS=Homo sapiens OX=9606 GN=RTN4 PE=1 SV=2	RTN4	129.931	4815	11927.7	2502.94	7686.77	11353.5	12791.4	1.65397	0.226194
Q9NQW7	Xaa-Pro aminopeptidase 1 OS=Homo sapiens OX=9606 GN=XPNPEP1 PE=1 SV=3	XPNPEP1	69.9178	1126.96	1353.7	1031.17	836.691	1001.84	1397.61	0.9215	0.594922
Q9NR31	GTP-binding protein SAR1a OS=Homo sapiens OX=9606 GN=SAR1A PE=1 SV=1	SAR1A	22.3668	2647.28	3820.11	1515.87	3583.6	4025.33	6158.78	1.72457	0.136608
Q9NR45	Sialic acid synthase OS=Homo sapiens OX=9606 GN=NANS PE=1 SV=2	NANS	40.3075	1097.95	1284.21	1094.73	1328.58	1034.83	2169.35	1.30369	0.381917
Q9NR46	Endophilin-B2 OS=Homo sapiens OX=9606 GN=SH3GLB2 PE=1 SV=1	SH3GLB2	43.9739	1895.51	1436.43	2362.25	1382.02	2306.66	2521.78	1.09067	0.768738
Q9NRQ2	Phospholipid scramblase 4 OS=Homo sapiens OX=9606 GN=PLSCR4 PE=1 SV=2	PLSCR4	37.0054	1343.07	2397.55		1861.14	3733.94	1893.83	1.3347	0.508279
Q9NRX4	14 kDa phosphohistidine phosphatase OS=Homo sapiens OX=9606 GN=PHPT1 PE=1 SV=1	PHPT1	13.8325	3764.96	3795.47	5239.32	5061.03	4443.39	5546.59	1.17588	0.24959
Q9NS86	LanC-like protein 2 OS=Homo sapiens OX=9606 GN=LANCL2 PE=1 SV=1	LANCL2	50.8543	493.468	482.763	533.755	478.449	539.458	462.148	0.980179	0.722486
Q9NSD9	Phenylalanine--tRNA ligase beta subunit OS=Homo sapiens OX=9606 GN=FARSB PE=1 SV=3	FARSB	66.1156	381.048	2365.61	756.283	729.105	1353.9	1540.42	1.0344	0.668916
Q9NSE4	Isoleucine--tRNA ligase, mitochondrial OS=Homo sapiens OX=9606 GN=IARS2 PE=1 SV=2	IARS2	113.792	497.619		505.007			453.474	0.904572
Q9NT62	Ubiquitin-like-conjugating enzyme ATG3 OS=Homo sapiens OX=9606 GN=ATG3 PE=1 SV=1	ATG3	35.8644	6788.62	8294.97	7565.81	6375.65	8265.78	4547.14	0.8472	0.352437
Q9NTJ5	Phosphatidylinositol-3-phosphatase SAC1 OS=Homo sapiens OX=9606 GN=SACM1L PE=1 SV=2	SACM1L	66.9669	2297.93	3175.63	1628.28	2775.37	4160.22	2449.08	1.32144	0.312905
Q9NTK5	Obg-like ATPase 1 OS=Homo sapiens OX=9606 GN=OLA1 PE=1 SV=2	OLA1	44.7436	5093.3	4070.36	5124.65	4774.3	4810.16	4614.47	0.993744	0.991711
Q9NUQ9	CYFIP-related Rac1 interactor B OS=Homo sapiens OX=9606 GN=CYRIB PE=1 SV=1	CYRIB	36.748	1108.65	1172.75	892.821	1790.32	1473.67	2218.18	1.72709	0.0202307
Q9NX46	ADP-ribosylhydrolase ARH3 OS=Homo sapiens OX=9606 GN=ADPRS PE=1 SV=1	ADPRS	38.9468	1724.23	1540.25	1470.41	1520.81	2472.4	2653.96	1.40387	0.159558
Q9NY33	Dipeptidyl peptidase 3 OS=Homo sapiens OX=9606 GN=DPP3 PE=1 SV=2	DPP3	82.5892	2364.76	1951.59	2995.88	1825.37	1955.22	1934.4	0.781565	0.139506
Q9NZD4	Alpha-hemoglobin-stabilizing protein OS=Homo sapiens OX=9606 GN=AHSP PE=1 SV=1	AHSP	11.8404	26439.1	25014.5	51602.6	16575.5	32985.6	41764.4	0.886172	0.730082
Q9NZL9	Methionine adenosyltransferase 2 subunit beta OS=Homo sapiens OX=9606 GN=MAT2B PE=1 SV=1	MAT2B	37.5518		8970.61	1068.99	2667.79	6076.2	7925.71	1.10693	0.624681
Q9NZP8	Complement C1r subcomponent-like protein OS=Homo sapiens OX=9606 GN=C1RL PE=1 SV=2	C1RL	53.4983	4855.99	4645.3	4622.07	8034.6	9183.59	1251.27	1.30772	0.952807
Q9P0J7	E3 ubiquitin-protein ligase KCMF1 OS=Homo sapiens OX=9606 GN=KCMF1 PE=1 SV=2	KCMF1	41.9454	2657.67	2256.65	2113.26	246.237	2161.74	2025.14	0.630817	0.31564
Q9P2E9	Ribosome-binding protein 1 OS=Homo sapiens OX=9606 GN=RRBP1 PE=1 SV=5	RRBP1	152.456	134.079	1211.75	116.039	409.093	431.331	1439.11	1.55932	0.37203
Q9P2T1	GMP reductase 2 OS=Homo sapiens OX=9606 GN=GMPR2 PE=1 SV=1	GMPR2	37.8744	2414.2	2943.82	3042.26	2051.65	2284.14	2716.87	0.839574	0.181081
Q9UBC2	Epidermal growth factor receptor substrate 15-like 1 OS=Homo sapiens OX=9606 GN=EPS15L1 PE=1 SV=1	EPS15L1	94.2551	2826.37	2516.28	2687.65	2182.91	3001.17	3136.09	1.0361	0.849608
Q9UBQ0	Vacuolar protein sorting-associated protein 29 OS=Homo sapiens OX=9606 GN=VPS29 PE=1 SV=1	VPS29	20.5057		980.386	616.111	745.766	836.55	1215.8	1.16844	0.578385
Q9UBR2	Cathepsin Z OS=Homo sapiens OX=9606 GN=CTSZ PE=1 SV=1	CTSZ	33.8679		3906.29		3269.79	2743.85	6892.35	1.1013
Q9UBV8	Peflin OS=Homo sapiens OX=9606 GN=PEF1 PE=1 SV=1	PEF1	30.3809	438.747	746.58	654.883	369.287	904.378	904.489	1.18364	0.753135
Q9UDW1	Cytochrome b-c1 complex subunit 9 OS=Homo sapiens OX=9606 GN=UQCR10 PE=1 SV=3	UQCR10	7.30849	463.323	2051.99	203.461	430.093	1518.52	1708.36	1.34508	0.509563
Q9UDX3	SEC14-like protein 4 OS=Homo sapiens OX=9606 GN=SEC14L4 PE=1 SV=1	SEC14L4	46.6437	2234.19	1936.13	1829.77	1675.25	1902.51	1749.94	0.887937	0.171711
Q9UGI8	Testin OS=Homo sapiens OX=9606 GN=TES PE=1 SV=1	TES	47.9964	308.498	730.736	203.948	253.506	621.36	791.588	1.34048	0.550747
Q9UGM5	Fetuin-B OS=Homo sapiens OX=9606 GN=FETUB PE=1 SV=2	FETUB	42.0549	5082.97	6248.88	3723.91	5159.51	3868.48	3799.76	0.852016	0.457093
Q9UHG3	Prenylcysteine oxidase 1 OS=Homo sapiens OX=9606 GN=PCYOX1 PE=1 SV=3	PCYOX1	56.6401		743.991	392.497	444.105	310.171	392.946	0.672964	0.284539
Q9UHN6	Cell surface hyaluronidase OS=Homo sapiens OX=9606 GN=CEMIP2 PE=1 SV=1	CEMIP2	154.374	356.229	6701.44			3534.69		1.00166
Q9UHX1	Poly(U)-binding-splicing factor PUF60 OS=Homo sapiens OX=9606 GN=PUF60 PE=1 SV=1	PUF60	59.8755					242.46	918.834
Q9UHY7	Enolase-phosphatase E1 OS=Homo sapiens OX=9606 GN=ENOPH1 PE=1 SV=1	ENOPH1	28.9327	825.084	919.123	863.35	396.35	722.158	980.196	0.804855	0.350985
Q9UI12	V-type proton ATPase subunit H OS=Homo sapiens OX=9606 GN=ATP6V1H PE=1 SV=1	ATP6V1H	55.8831	1202.03	1819.51	1459.24	1133.42	855.392	1428.57	0.762677	0.218106
Q9UIA9	Exportin-7 OS=Homo sapiens OX=9606 GN=XPO7 PE=1 SV=3	XPO7	123.907	4280.34	4032.88	5426	3113.68	3893.03	4350.63	0.826637	0.225527
Q9UJ70	N-acetyl-D-glucosamine kinase OS=Homo sapiens OX=9606 GN=NAGK PE=1 SV=4	NAGK	37.3757	888.76	1562.26	737.436	1446.27	1406.01	3022.28	1.84245	0.151125
Q9UJU6	Drebrin-like protein OS=Homo sapiens OX=9606 GN=DBNL PE=1 SV=1	DBNL	48.2073	2145.03	1570.41	1963.95	1703.91	2000.25	2483.37	1.08947	0.597169
Q9UK45	U6 snRNA-associated Sm-like protein LSm7 OS=Homo sapiens OX=9606 GN=LSM7 PE=1 SV=1	LSM7	11.6024	1637.46	3429.02	2000.7	2056.39	2327.16	3069.63	1.05462	0.739139
Q9UK55	Protein Z-dependent protease inhibitor OS=Homo sapiens OX=9606 GN=SERPINA10 PE=1 SV=1	SERPINA10	50.7069	3506.94			5499.3	2757.19	2803.36	1.05124
Q9UKK9	ADP-sugar pyrophosphatase OS=Homo sapiens OX=9606 GN=NUDT5 PE=1 SV=1	NUDT5	24.3276	3139.9	3261.68	3649.16	3351.29	3725.16	3791.47	1.08131	0.255064
Q9UKV8	Protein argonaute-2 OS=Homo sapiens OX=9606 GN=AGO2 PE=1 SV=3	AGO2	97.2081	3090.28	2137.3	2681.41	2214.65	2936.66	2166.25	0.925219	0.627515
Q9UKX2	Myosin-2 OS=Homo sapiens OX=9606 GN=MYH2 PE=1 SV=1	MYH2	223.044			228.826		5538.1	250.827	12.6492
Q9UL25	Ras-related protein Rab-21 OS=Homo sapiens OX=9606 GN=RAB21 PE=1 SV=3	RAB21	24.3476	2472.51	2445.51	2250.59	2462.81	3262.09	3364.78	1.26798	0.0917995
Q9UL46	Proteasome activator complex subunit 2 OS=Homo sapiens OX=9606 GN=PSME2 PE=1 SV=4	PSME2	27.4016	5263.35	3900.36	5147.02	6200.43	6192.26	8430.04	1.45504	0.0569519
Q9ULA0	Aspartyl aminopeptidase OS=Homo sapiens OX=9606 GN=DNPEP PE=1 SV=2	DNPEP	53.4104	2361.08	2283.13	2783.73	2313.21	3278.59	2699.73	1.11626	0.429755
Q9ULH1	Arf-GAP with SH3 domain, ANK repeat and PH domain-containing protein 1 OS=Homo sapiens OX=9606 GN=ASAP1 PE=1 SV=4	ASAP1	125.498	544.519	686.276	564.995	618.667	657.742	826.234	1.17087	0.243839
Q9ULP9	TBC1 domain family member 24 OS=Homo sapiens OX=9606 GN=TBC1D24 PE=1 SV=2	TBC1D24	62.9195	4983.17	5065.55	5430.42	3415.91	4978.49	3983.01	0.799618	0.104947
Q9ULV4	Coronin-1C OS=Homo sapiens OX=9606 GN=CORO1C PE=1 SV=1	CORO1C	53.249	379.519	662.985	262.612	1561.48	688.911	1454.92	2.83907	0.048339
Q9UNH7	Sorting nexin-6 OS=Homo sapiens OX=9606 GN=SNX6 PE=1 SV=1	SNX6	46.6488	352.491	511.512	295.984	853.211	621.95	993.338	2.12804	0.0228168
Q9UNM6	26S proteasome non-ATPase regulatory subunit 13 OS=Homo sapiens OX=9606 GN=PSMD13 PE=1 SV=2	PSMD13	42.9455	4526.54	4720.72	3923.76	3687.32	5289.27	4767.1	1.04348	0.789912
Q9UNN5	FAS-associated factor 1 OS=Homo sapiens OX=9606 GN=FAF1 PE=1 SV=2	FAF1	73.9541	146.691	2731.1	2790.74	2446.57	2090.76	2887.01	1.30975	0.430785
Q9UNS2	COP9 signalosome complex subunit 3 OS=Homo sapiens OX=9606 GN=COPS3 PE=1 SV=3	COPS3	47.8731	2656.9	2247.68	2961.75	1898.06	2625.37	2807.34	0.931917	0.618523
Q9UNZ2	NSFL1 cofactor p47 OS=Homo sapiens OX=9606 GN=NSFL1C PE=1 SV=2	NSFL1C	40.5728	14128.7	8858.57	15016.1	9758.69	13299.9	11450.4	0.908051	0.700278
Q9UPN7	Serine/threonine-protein phosphatase 6 regulatory subunit 1 OS=Homo sapiens OX=9606 GN=PPP6R1 PE=1 SV=5	PPP6R1	96.7237	1505.38	1128.91	1166.49	1069.52	1706.27	1160.38	1.03562	0.903541
Q9UPQ0	LIM and calponin homology domains-containing protein 1 OS=Homo sapiens OX=9606 GN=LIMCH1 PE=1 SV=4	LIMCH1	121.867	18740.2	280538	9263.11	3042.13	53969.8	879.854	0.187631	0.292573
Q9UQ80	Proliferation-associated protein 2G4 OS=Homo sapiens OX=9606 GN=PA2G4 PE=1 SV=3	PA2G4	43.7869	1741.57	3042.56	3271.94	3806.96	4609.33	3273.85	1.4511	0.147038
Q9Y230	RuvB-like 2 OS=Homo sapiens OX=9606 GN=RUVBL2 PE=1 SV=3	RUVBL2	51.1566	3725.78	2391.87	3069.13	4660.36	3706.88	3902.22	1.33556	0.108192
Q9Y251	Heparanase OS=Homo sapiens OX=9606 GN=HPSE PE=1 SV=2	HPSE	61.1488				1218.99		731.517
Q9Y265	RuvB-like 1 OS=Homo sapiens OX=9606 GN=RUVBL1 PE=1 SV=1	RUVBL1	50.228	1077.71	852.385	1312.08	1594.12	1409.85	1284.51	1.32271	0.105139
Q9Y277	Voltage-dependent anion-selective channel protein 3 OS=Homo sapiens OX=9606 GN=VDAC3 PE=1 SV=1	VDAC3	30.6587		1465.55			1265.85	1243.73	0.856188
Q9Y287	Integral membrane protein 2B OS=Homo sapiens OX=9606 GN=ITM2B PE=1 SV=1	ITM2B	30.338		933.624			515.191		0.551818
Q9Y2V2	Calcium-regulated heat-stable protein 1 OS=Homo sapiens OX=9606 GN=CARHSP1 PE=1 SV=2	CARHSP1	15.892	15305.3	15530.5	10470.6	3479.02	15982.3	17690.8	0.899426	0.598335
Q9Y315	Deoxyribose-phosphate aldolase OS=Homo sapiens OX=9606 GN=DERA PE=1 SV=2	DERA	35.2308	5598.81	4002.7	4913.33	3296.17	4491.8	3756.21	0.795336	0.161122
Q9Y376	Calcium-binding protein 39 OS=Homo sapiens OX=9606 GN=CAB39 PE=1 SV=1	CAB39	39.869	1315.97	1947.51	1138.97	1463.06	1759.67	2143.17	1.21884	0.336532
Q9Y3C8	Ubiquitin-fold modifier-conjugating enzyme 1 OS=Homo sapiens OX=9606 GN=UFC1 PE=1 SV=3	UFC1	19.4584	8555.08	8413.3	8765.13	7496.11	6910.72	7938.64	0.868341	0.0272708
Q9Y3I1	F-box only protein 7 OS=Homo sapiens OX=9606 GN=FBXO7 PE=1 SV=1	FBXO7	58.5028	27450	24527.4	30447.8	15196.9	26798.6	33015.5	0.910049	0.589605
Q9Y3Q8	TSC22 domain family protein 4 OS=Homo sapiens OX=9606 GN=TSC22D4 PE=1 SV=2	TSC22D4	41.026	564.155	680.794	419.522	506.438	505.103	245.023	0.754933	0.323399
Q9Y3U8	60S ribosomal protein L36 OS=Homo sapiens OX=9606 GN=RPL36 PE=1 SV=3	RPL36	12.2537		2190.66		717.944	1048.72	1930.42	0.562554
Q9Y3Z3	Deoxynucleoside triphosphate triphosphohydrolase SAMHD1 OS=Homo sapiens OX=9606 GN=SAMHD1 PE=1 SV=2	SAMHD1	72.2005	596.284	2828	2130.59	3269.92	3297.38	5765.08	2.2201	0.138284
Q9Y490	Talin-1 OS=Homo sapiens OX=9606 GN=TLN1 PE=1 SV=3	TLN1	269.767	2438.67	2509.26	593.06	5041.4	3471.3	4357.79	2.32278	0.106198
Q9Y4E8	Ubiquitin carboxyl-terminal hydrolase 15 OS=Homo sapiens OX=9606 GN=USP15 PE=1 SV=3	USP15	112.419	2846.8	2311.18	2781.97	2263.51	2630.14	2514.34	0.933003	0.446852
Q9Y570	Protein phosphatase methylesterase 1 OS=Homo sapiens OX=9606 GN=PPME1 PE=1 SV=3	PPME1	42.3154	15057.1	15074.6	15075	9886.08	11546.7	15976.9	0.827524	0.212185
Q9Y5P6	Mannose-1-phosphate guanyltransferase beta OS=Homo sapiens OX=9606 GN=GMPPB PE=1 SV=2	GMPPB	39.8344	3951.2	5144.31	3849.14	4364.77	4821.4	7778.13	1.31053	0.28795
Q9Y5Z4	Heme-binding protein 2 OS=Homo sapiens OX=9606 GN=HEBP2 PE=1 SV=1	HEBP2	22.8754	1935.08	1447.68	1856.16	1135.99	1592.78	2707.82	1.03773	0.944676
Q9Y624	Junctional adhesion molecule A OS=Homo sapiens OX=9606 GN=F11R PE=1 SV=1	F11R	32.5831	1289.28	1836.72	2117.77	1680.87	2330.87	1965.41	1.13986	0.460269
Q9Y646	Carboxypeptidase Q OS=Homo sapiens OX=9606 GN=CPQ PE=1 SV=1	CPQ	51.8876	1543.7	23414.5	1668.42	608.651	10668.3	2254.28	0.508184	0.718172
Q9Y678	Coatomer subunit gamma-1 OS=Homo sapiens OX=9606 GN=COPG1 PE=1 SV=1	COPG1	97.7182	309.077	740.217	103.699	528.2	796.751	1173	2.1665	0.174423
Q9Y6R7	IgGFc-binding protein OS=Homo sapiens OX=9606 GN=FCGBP PE=1 SV=3	FCGBP	572.017	1985.9	1948.52	1874.45	3133.95	1819.44	1773.55	1.15805	0.584339
A0A0A0MS15	Immunoglobulin heavy variable 3-49 OS=Homo sapiens OX=9606 GN=IGHV3-49 PE=3 SV=1	IGHV3-49	13.0559	37963.6	34753.6	53373.7	32616.6	50775.8	46261	1.02825	0.888267
A0A0B4J1U7	Immunoglobulin heavy variable 6-1 OS=Homo sapiens OX=9606 GN=IGHV6-1 PE=3 SV=1	IGHV6-1	13.4813	32972.3	64315.6	30561.9	82626.7	50119.7	28241.1	1.25919	0.640382
A0A0B4J1V0	Immunoglobulin heavy variable 3-15 OS=Homo sapiens OX=9606 GN=IGHV3-15 PE=3 SV=1	IGHV3-15	12.9258	43775	37966.4	42504	39557.6	61172	40584.9	1.13738	0.49856
A0A0B4J1V2	Immunoglobulin heavy variable 2-26 OS=Homo sapiens OX=9606 GN=IGHV2-26 PE=3 SV=1	IGHV2-26	13.1823	1192.44	344.622	413.763	632.302	788.09	1097.03	1.29044	0.40517
A0A0B4J1X5	Immunoglobulin heavy variable 3-74 OS=Homo sapiens OX=9606 GN=IGHV3-74 PE=3 SV=1	IGHV3-74	12.8396	831.655	2560.29	1819.97	1188.44	2206.24	1038.31	0.850549	0.78618
A0A0B4J1X8	Immunoglobulin heavy variable 3-43 OS=Homo sapiens OX=9606 GN=IGHV3-43 PE=3 SV=1	IGHV3-43	13.0768	16940.3	23770.8	28189.6	14014.4	30989.6	21598.9	0.966651	0.827843
A0A0B4J1Y9	Immunoglobulin heavy variable 3-72 OS=Homo sapiens OX=9606 GN=IGHV3-72 PE=3 SV=1	IGHV3-72	13.2029	6770.24	4815.09	5822.46	7393.6	7537.75	6535.96	1.2332	0.115133
A0A0C4DH31	Immunoglobulin heavy variable 1-18 OS=Homo sapiens OX=9606 GN=IGHV1-18 PE=3 SV=1	IGHV1-18	12.8204	587524	462435	461892	422085	437523	489598	0.89242	0.298968
A0A0C4DH32	Immunoglobulin heavy variable 3-20 OS=Homo sapiens OX=9606 GN=IGHV3-20 PE=3 SV=2	IGHV3-20	12.6733	1125.29	1553	1466.52	2815.42	3690.5	2217.42	2.10464	0.0145579
A0A0C4DH34	Immunoglobulin heavy variable 4-28 OS=Homo sapiens OX=9606 GN=IGHV4-28 PE=3 SV=1	IGHV4-28	13.1241	21284.7	21440.4	20348	21658.1	24437.2	16149.9	0.986873	0.834753
A0A0C4DH35	Probable non-functional immunoglobulin heavy variable 3-35 OS=Homo sapiens OX=9606 GN=IGHV3-35 PE=1 SV=1	IGHV3-35	12.8104	81657.5	112058	115141	97170.1	85342	72866.6	0.826852	0.250946
A0A0C4DH36	Probable non-functional immunoglobulin heavy variable 3-38 OS=Homo sapiens OX=9606 GN=IGHV3-38 PE=1 SV=1	IGHV3-38	12.7585	16316	11743.6	9591.49	13978.3	11532.8	9675.54	0.934547	0.785374
A0A0C4DH38	Immunoglobulin heavy variable 5-51 OS=Homo sapiens OX=9606 GN=IGHV5-51 PE=3 SV=1	IGHV5-51	12.6745	320.68	25.1854	170.351	517.372	460.741	371.771	2.61496	0.14604
A0A0C4DH41	Immunoglobulin heavy variable 4-61 OS=Homo sapiens OX=9606 GN=IGHV4-61 PE=1 SV=1	IGHV4-61	13.0659	107179	85412.6	142464	101804	142547	147334	1.16901	0.433268
A0A0C4DH43	Immunoglobulin heavy variable 2-70D OS=Homo sapiens OX=9606 GN=IGHV2-70D PE=3 SV=1	IGHV2-70D	13.3125	2119.51	1263.71	599.254	226.148	2978.57	3191.81	1.60617	0.922853
A0A0J9YX35	Immunoglobulin heavy variable 3-64D OS=Homo sapiens OX=9606 GN=IGHV3-64D PE=3 SV=1	IGHV3-64D	12.8226	15978.5	14634	14832.4	15968	15242.8	22225.5	1.17585	0.29075
A0A0J9YXX1	Immunoglobulin heavy variable 5-10-1 OS=Homo sapiens OX=9606 GN=IGHV5-10-1 PE=3 SV=1	IGHV5-10-1	12.7726	84934.6	36238.7	1358.75	64097.3	4444.39	44855.2	0.925446	0.817733
A4D1S5	Ras-related protein Rab-19 OS=Homo sapiens OX=9606 GN=RAB19 PE=1 SV=2	RAB19	24.3998	4765.15	4481.24	4445.27	4877.88	5421.75	5280.47	1.13793	0.0290107
A5A3E0	POTE ankyrin domain family member F OS=Homo sapiens OX=9606 GN=POTEF PE=1 SV=2	POTEF	121.445	6753.55	11323.1		8906.57	16948.8	13793.5	1.46225	0.311199
B9A064	Immunoglobulin lambda-like polypeptide 5 OS=Homo sapiens OX=9606 GN=IGLL5 PE=2 SV=2	IGLL5	23.0632	92601.3	79421.3	87066.1	86408.7	107953	79044.9	1.05526	0.671303
O43677	NADH dehydrogenase [ubiquinone] 1 subunit C1, mitochondrial OS=Homo sapiens OX=9606 GN=NDUFC1 PE=1 SV=1	NDUFC1	8.73426	2707.29	4968.51	697.997	5706.07	7690.17	3071.32	1.96656	0.237588
O60234	Glia maturation factor gamma OS=Homo sapiens OX=9606 GN=GMFG PE=1 SV=1	GMFG	16.8013	15555.9	13596	10154.7	13479.8	17518.7	19403.5	1.28228	0.203129
O75352	Mannose-P-dolichol utilization defect 1 protein OS=Homo sapiens OX=9606 GN=MPDU1 PE=1 SV=2	MPDU1	26.6378	156.227	195.126	149.095	582.686	465.063	835.046	3.76222	0.00235027
O95336	6-phosphogluconolactonase OS=Homo sapiens OX=9606 GN=PGLS PE=1 SV=2	PGLS	27.5469	5049.86	5151.06	5130.54	4548.55	5349.95	5303.78	0.991574	0.843768
P01599	Immunoglobulin kappa variable 1-17 OS=Homo sapiens OX=9606 GN=IGKV1-17 PE=1 SV=2	IGKV1-17	12.7785	22621.8	15220.1	12650.3	21687.1	10729.1	19968.5	1.03748	0.942489
P01601	Immunoglobulin kappa variable 1D-16 OS=Homo sapiens OX=9606 GN=IGKV1D-16 PE=3 SV=2	IGKV1D-16	12.7304	744.502			471.409	2564.11		2.03863
P01714	Immunoglobulin lambda variable 3-19 OS=Homo sapiens OX=9606 GN=IGLV3-19 PE=1 SV=2	IGLV3-19	12.0424	2951.91	3306.39	3276.02	2921.15	5570.18	7465.25	1.67359	0.186688
P01717	Immunoglobulin lambda variable 3-25 OS=Homo sapiens OX=9606 GN=IGLV3-25 PE=1 SV=2	IGLV3-25	12.0114	4823.01	3705.5	3446.33	4070.15	4323.08	5480.34	1.15856	0.335582
P01718	Immunoglobulin lambda variable 3-27 OS=Homo sapiens OX=9606 GN=IGLV3-27 PE=1 SV=2	IGLV3-27	12.1648	4898.82	3944.31	6490.96	4688.36	7908.47	5335.82	1.16946	0.515713
P04211	Immunoglobulin lambda variable 7-43 OS=Homo sapiens OX=9606 GN=IGLV7-43 PE=3 SV=2	IGLV7-43	12.451	1035.03	3871.82	5662.35	3829.43	1611.63	7695.32	1.24289	0.737567
P04430	Immunoglobulin kappa variable 1-16 OS=Homo sapiens OX=9606 GN=IGKV1-16 PE=1 SV=2	IGKV1-16	12.6183	792.291	1619.12	744.011	2009.43	1086.35	400.041	1.10788	0.958295
P07311	Acylphosphatase-1 OS=Homo sapiens OX=9606 GN=ACYP1 PE=1 SV=2	ACYP1	11.2608	2214.7	1984.91	1332.87		2881.51	2108.21	1.35284	0.268282
P09105	Hemoglobin subunit theta-1 OS=Homo sapiens OX=9606 GN=HBQ1 PE=1 SV=2	HBQ1	15.5078	12804.1	9894.57	11717.2	6362.95	11215.2	8941.05	0.770554	0.19537
P29762	Cellular retinoic acid-binding protein 1 OS=Homo sapiens OX=9606 GN=CRABP1 PE=1 SV=2	CRABP1	15.5656	908.024	13493.3	2152.91		4855.17	1050.16	0.535091	0.829214
P35542	Serum amyloid A-4 protein OS=Homo sapiens OX=9606 GN=SAA4 PE=1 SV=2	SAA4	14.7467	12199.6	10387.3	12896.8	28831.2	13276.6	12969.4	1.55218	0.242609
P36915	Guanine nucleotide-binding protein-like 1 OS=Homo sapiens OX=9606 GN=GNL1 PE=1 SV=2	GNL1	68.6609	715.414	1053.47	729.945	594.398	735.492	578.614	0.763759	0.152671
P55103	Inhibin beta C chain OS=Homo sapiens OX=9606 GN=INHBC PE=2 SV=1	INHBC	38.2379	1200.08	621.363	753.905	1425.09	1523.98	1101.01	1.57263	0.092316
P80748	Immunoglobulin lambda variable 3-21 OS=Homo sapiens OX=9606 GN=IGLV3-21 PE=1 SV=2	IGLV3-21	12.4457		17995.8	12738.4	24289.1			1.58059
Q01995	Transgelin OS=Homo sapiens OX=9606 GN=TAGLN PE=1 SV=4	TAGLN	22.6109	597.224	1363.32	649.039	4983.01	2174.82	2466.03	3.68789	0.023708
Q13103	Secreted phosphoprotein 24 OS=Homo sapiens OX=9606 GN=SPP2 PE=1 SV=1	SPP2	24.3377	10670.7	13134.5	10323.1	9431.04	7076.22	8140.26	0.722201	0.0435229
Q562R1	Beta-actin-like protein 2 OS=Homo sapiens OX=9606 GN=ACTBL2 PE=1 SV=2	ACTBL2	42.0032	23396.5	19723.8	15013.5	40680.8	32394.5	37832.8	1.90781	0.0106764
Q5QJ74	Tubulin-specific chaperone cofactor E-like protein OS=Homo sapiens OX=9606 GN=TBCEL PE=1 SV=2	TBCEL	48.195	2810.67		2228.24		2661.57	1456.69	0.817294	0.569294
Q5VW32	BRO1 domain-containing protein BROX OS=Homo sapiens OX=9606 GN=BROX PE=1 SV=1	BROX	46.4761	6595.26	3899.08	5574.33	4653.05	4527.25	4987.57	0.881707	0.547077
Q6UX73	UPF0764 protein C16orf89 OS=Homo sapiens OX=9606 GN=C16orf89 PE=1 SV=2	C16orf89	45.3912		11578	1344.72		12568.1		1.94511
Q8IZ83	Aldehyde dehydrogenase family 16 member A1 OS=Homo sapiens OX=9606 GN=ALDH16A1 PE=1 SV=2	ALDH16A1	85.1274	3652.67	2652.03	3787.51	2747.13	3210.87	3335.11	0.920821	0.595519
Q8N3D4	EH domain-binding protein 1-like protein 1 OS=Homo sapiens OX=9606 GN=EHBP1L1 PE=1 SV=2	EHBP1L1	161.854	303.936		414.261	324.987	488.12	458.082	1.17998	0.476496
Q96C19	EF-hand domain-containing protein D2 OS=Homo sapiens OX=9606 GN=EFHD2 PE=1 SV=1	EFHD2	26.6973	1004.9	1177.82	810.712	2568.58	2287.54	4499.56	3.1254	0.00931842
Q9BPX5	Actin-related protein 2/3 complex subunit 5-like protein OS=Homo sapiens OX=9606 GN=ARPC5L PE=1 SV=1	ARPC5L	16.9412	1082.52	757.956	694.86	1742.93	1559.58	2551.07	2.3088	0.0144566
Q9GZP4	PITH domain-containing protein 1 OS=Homo sapiens OX=9606 GN=PITHD1 PE=1 SV=1	PITHD1	24.1778	11198.3	8051.58	11132.6	7391.84	9867	9651.57	0.88572	0.455142
Q9H4A4	Aminopeptidase B OS=Homo sapiens OX=9606 GN=RNPEP PE=1 SV=2	RNPEP	72.5958	1213.35	1680.66	865.995	984.67	1874.9	1790.04	1.2366	0.500299
Q9HA64	Ketosamine-3-kinase OS=Homo sapiens OX=9606 GN=FN3KRP PE=1 SV=2	FN3KRP	34.4122	2074.59	2507.82	1630.62	1590.33	1795.37	1345.82	0.761549	0.153182
Q9HC38	Glyoxalase domain-containing protein 4 OS=Homo sapiens OX=9606 GN=GLOD4 PE=1 SV=1	GLOD4	34.7934	8624.55	9985.14	9848.43	8864.01	9487.33	8777.47	0.953289	0.429432
Q9NRV9	Heme-binding protein 1 OS=Homo sapiens OX=9606 GN=HEBP1 PE=1 SV=1	HEBP1	21.097	8265.2	9178.09	8911.04	4666.12	10183.2	9345.89	0.918074	0.603889
Q9NRY5	Protein FAM114A2 OS=Homo sapiens OX=9606 GN=FAM114A2 PE=1 SV=4	FAM114A2	55.4682	2161.71	1494.95	2606.46	2317.85	2704.62	2168.51	1.14814	0.415745
Q9NWV4	CXXC motif containing zinc binding protein OS=Homo sapiens OX=9606 GN=CZIB PE=1 SV=1	CZIB	18.0484	9584.13	15090.3	8947.8	14527.3	11799.2	4121.45	0.905587	0.658254
A0A075B6H7	Probable non-functional immunoglobulin kappa variable 3-7 OS=Homo sapiens OX=9606 GN=IGKV3-7 PE=1 SV=1	IGKV3-7	12.7835	300789	183919	182826	225547	223606	221491	1.00466	0.850765
A0A075B6H9	Immunoglobulin lambda variable 4-69 OS=Homo sapiens OX=9606 GN=IGLV4-69 PE=1 SV=1	IGLV4-69	12.7733	3636.8	3832.2	2899.54	6422.71	5132.68	5616.24	1.65613	0.00919137
A0A075B6I0	Immunoglobulin lambda variable 8-61 OS=Homo sapiens OX=9606 GN=IGLV8-61 PE=3 SV=7	IGLV8-61	12.8144	10561.5	3380.93	12123.9	13226.1	10806.7	15237.9	1.50657	0.26588
A0A075B6I1	Immunoglobulin lambda variable 4-60 OS=Homo sapiens OX=9606 GN=IGLV4-60 PE=3 SV=1	IGLV4-60	12.9875	2092.91	473.369	470.371	510.584	792.641	1382.81	0.884539	0.920465
A0A075B6I9	Immunoglobulin lambda variable 7-46 OS=Homo sapiens OX=9606 GN=IGLV7-46 PE=3 SV=4	IGLV7-46	12.4681	12778.2	8365.24	15271.2	11812.7	8470.87	10941.8	0.857494	0.551226
A0A075B6J9	Immunoglobulin lambda variable 2-18 OS=Homo sapiens OX=9606 GN=IGLV2-18 PE=3 SV=2	IGLV2-18	12.4117	3377.33	13748	2732.64	5679.22	8401.88	4414.02	0.93137	0.770203
A0A075B6K5	Immunoglobulin lambda variable 3-9 OS=Homo sapiens OX=9606 GN=IGLV3-9 PE=3 SV=1	IGLV3-9	12.3317	7585.3	5234.23	6283.58	9629.59	5225.4	6228.23	1.10365	0.736739
A0A075B6P5	Immunoglobulin kappa variable 2-28 OS=Homo sapiens OX=9606 GN=IGKV2-28 PE=3 SV=1	IGKV2-28	12.9567	1851.25	5156.07	1568.83	3249.42	2771.58	3281.01	1.08464	0.579401
A0A075B6R9	Probable non-functional immunoglobulin kappa variable 2D-24 OS=Homo sapiens OX=9606 GN=IGKV2D-24 PE=1 SV=1	IGKV2D-24	13.0789	4811.06	7178.66	7332.09	7435.16	4798.79	3835.65	0.831683	0.437066
A0A075B6S2	Immunoglobulin kappa variable 2D-29 OS=Homo sapiens OX=9606 GN=IGKV2D-29 PE=3 SV=1	IGKV2D-29	13.1431	7196.37	2183.03	3996.16	2490.55	4589.01	4014.71	0.829444	0.802558
A0A087WSY6	Immunoglobulin kappa variable 3D-15 OS=Homo sapiens OX=9606 GN=IGKV3D-15 PE=3 SV=6	IGKV3D-15	12.5342	11963.9	6890.98	13569.1	25816.9	8433.07	12247.2	1.43404	0.498252
A0A0A0MRZ8	Immunoglobulin kappa variable 3D-11 OS=Homo sapiens OX=9606 GN=IGKV3D-11 PE=3 SV=6	IGKV3D-11	12.6252	482457	368026	460115	486196	360726	575343	1.0852	0.682705
A0A0A0MT36	Immunoglobulin kappa variable 6D-21 OS=Homo sapiens OX=9606 GN=IGKV6D-21 PE=3 SV=1	IGKV6D-21	12.3399	3067.05	14076.3	4681.1	12253.1	18360.5	4498.47	1.60884	0.433426
A0A0B4J1Y8	Immunoglobulin lambda variable 9-49 OS=Homo sapiens OX=9606 GN=IGLV9-49 PE=1 SV=1	IGLV9-49	13.0237	13637.8	2764.69	9890.35	206.977	12498.9	18639.1	1.19215	0.676659
A0A0C4DH24	Immunoglobulin kappa variable 6-21 OS=Homo sapiens OX=9606 GN=IGKV6-21 PE=3 SV=1	IGKV6-21	12.43	13828.8	3889.4		3242.67	2849.64	11515.6	0.662516	0.598689
A0A0C4DH25	Immunoglobulin kappa variable 3D-20 OS=Homo sapiens OX=9606 GN=IGKV3D-20 PE=3 SV=1	IGKV3D-20	12.5151	21882.2	3651.28	10258.3	22982.5	18612.7	7388.9	1.36858	0.511484
A0A0C4DH67	Immunoglobulin kappa variable 1-8 OS=Homo sapiens OX=9606 GN=IGKV1-8 PE=3 SV=1	IGKV1-8	12.5373	3977.31	3557.37	2440.33	2199.94	3438.83	4355.94	1.00197	0.953173
A0A0C4DH73	Immunoglobulin kappa variable 1-12 OS=Homo sapiens OX=9606 GN=IGKV1-12 PE=3 SV=1	IGKV1-12	12.6454	21609.8	25255.8	21880.9	22369.1	17773.6	33073.7	1.06502	0.872724
A0A804HLA8	Guanine nucleotide-binding protein G(I)/G(S)/G(O) subunit gamma-5B OS=Homo sapiens OX=9606 GN=GNG5B PE=3 SV=1	GNG5B	7.25132	4922.86	4404.48	4105.87	4082.8	5063.51	5164.34	1.06532	0.546112
A8MWD9	Putative small nuclear ribonucleoprotein G-like protein 15 OS=Homo sapiens OX=9606 GN=SNRPGP15 PE=5 SV=2	SNRPGP15	8.54404	1057.95	4992.3	332.624	1416.67	3183.4	4227.14	1.38295	0.402861
O14498	Immunoglobulin superfamily containing leucine-rich repeat protein OS=Homo sapiens OX=9606 GN=ISLR PE=2 SV=1	ISLR	45.9973	2044.72	64282.9	8495.02	746.465	44518.9	612.571	0.613155	0.480587
Q2QD12	Ribulose-phosphate 3-epimerase-like protein 1 OS=Homo sapiens OX=9606 GN=RPEL1 PE=2 SV=1	RPEL1	25.0227	10700.6	15587.4	15229.7	15008.8	6959.4	16062.9	0.91602	0.663218
Q5W0V3	FHF complex subunit HOOK interacting protein 2A OS=Homo sapiens OX=9606 GN=FHIP2A PE=1 SV=1	FHIP2A	86.5583	188.296	266.011	133.592	248.228	432.318	391.688	1.82384	0.0796853
Q6IF82	Olfactory receptor 4A47 OS=Homo sapiens OX=9606 GN=OR4A47 PE=3 SV=2	OR4A47	34.7596	310.886	642.626	631.22	823.521	518.497	679.198	1.27543	0.368599
Q8WZA0	Protein LZIC OS=Homo sapiens OX=9606 GN=LZIC PE=1 SV=1	LZIC	21.4945	5804.43	5020.56	5978.34	4779.18	6264.07	5804.57	1.00265	0.993398
Q96GK7	Fumarylacetoacetate hydrolase domain-containing protein 2A OS=Homo sapiens OX=9606 GN=FAHD2A PE=1 SV=1	FAHD2A	34.5962	570.96	1994.26	445.228	287.927	493.239	738.534	0.504808	0.384431
Q9GZN8	UPF0687 protein C20orf27 OS=Homo sapiens OX=9606 GN=C20orf27 PE=1 SV=3	C20orf27	19.291	301.62	282.559	387.983	461.441	402.944	492.072	1.3953	0.0400578
Q9H0R4	Haloacid dehalogenase-like hydrolase domain-containing protein 2 OS=Homo sapiens OX=9606 GN=HDHD2 PE=1 SV=1	HDHD2	28.5359	2800.59	5206.51	3938.3	3411.69	2545.21	3513.19	0.792781	0.365428
Q9UJC5	SH3 domain-binding glutamic acid-rich-like protein 2 OS=Homo sapiens OX=9606 GN=SH3BGRL2 PE=1 SV=2	SH3BGRL2	12.3261	2247.65	1993.66	1141.85	1279.04	2130.16	2149.35	1.03258	0.875799
A0A0A0MT89	Immunoglobulin kappa joining 1 OS=Homo sapiens OX=9606 GN=IGKJ1 PE=4 SV=2	IGKJ1	1.3936	42275.1	19990.8	17126.9	22987.7	18000.3	15156.1	0.70717	0.411078
Q6GMV3	Putative peptidyl-tRNA hydrolase PTRHD1 OS=Homo sapiens OX=9606 GN=PTRHD1 PE=1 SV=1	PTRHD1	15.8054	2092.67	2468.9	2553.17	1625.6	2292.5	2080.91	0.84318	0.212163
Q86UD1	Out at first protein homolog OS=Homo sapiens OX=9606 GN=OAF PE=2 SV=1	OAF	30.6883	529.87	682.087	816.415	1017.84	825.716	721.963	1.26482	0.208279
Q8TAC1	Rieske domain-containing protein OS=Homo sapiens OX=9606 GN=RFESD PE=1 SV=1	RFESD	17.762	7668.45	6084.29	7259.9	5909.87	6613.07	6213.13	0.891657	0.223162
Q8IXQ3	Uncharacterized protein C9orf40 OS=Homo sapiens OX=9606 GN=C9orf40 PE=1 SV=1	C9orf40	21.0633	2930.91	2604.57	2793.3	2442.73	2526.98	2663.22	0.916452	0.110935
