# Supplementary material for: Proteomics unveil candidate biomarkers and pathogenesis of subacute thyroiditis
Source: Endocr Connect. 2025 Feb 4;14(3):e240535. doi: 10.1530/EC-24-0535 (PMC11825159; doi:10.1530/EC-24-0535)
Supplement: Supplementary file 2 [file supplementary_table_2.xlsx]

## Sheet: TSvsTN
		Supplementary Table 2. Differentially expressed proteins in SAT patients.
Protein accession	Protein description	Gene name	SAT/Con Ratio	SAT/Con P value	Regulated Type	MW [kDa]	Intensity Con_1	Intensity Con_2	Intensity Con_3	Intensity SAT_1	Intensity SAT_2	Intensity SAT_3
P40261	Nicotinamide N-methyltransferase OS=Homo sapiens OX=9606 GN=NNMT PE=1 SV=1	NNMT	15.5994	0.0130962	Up	29.574	435.125	701.196	515.007	16473.4	2332.42	6953.94
P02792	Ferritin light chain OS=Homo sapiens OX=9606 GN=FTL PE=1 SV=2	FTL	8.53606	0.0220765	Up	20.0197	584.635	1586.63	283.569	11002.3	3079.3	6872.93
P19971	Thymidine phosphorylase OS=Homo sapiens OX=9606 GN=TYMP PE=1 SV=2	TYMP	5.79958	0.0277234	Up	49.9555	325.661	973.493	209.011	2292.32	1665.96	4788.44
P55008	Allograft inflammatory factor 1 OS=Homo sapiens OX=9606 GN=AIF1 PE=1 SV=1	AIF1	5.57083	0.0401328	Up	16.7033	672.684		199.872	2538.94	1543.43	3208.91
P01911	HLA class II histocompatibility antigen, DRB1 beta chain OS=Homo sapiens OX=9606 GN=HLA-DRB1 PE=1 SV=2	HLA-DRB1	5.26327	0.0272015	Up	29.9661	368.234	381.989	403.058	932.571	1281.9	3855.56
Q14764	Major vault protein OS=Homo sapiens OX=9606 GN=MVP PE=1 SV=4	MVP	4.78398	0.00743306	Up	99.3269	193.142	300.608	156.078	942.66	657.339	1508.77
P02647	Apolipoprotein A-I OS=Homo sapiens OX=9606 GN=APOA1 PE=1 SV=1	APOA1	0.584448	0.038354	Down	30.7778	74633.8	64147.8	103200	42222.8	57212.2	41990.9
P02654	Apolipoprotein C-I OS=Homo sapiens OX=9606 GN=APOC1 PE=1 SV=1	APOC1	0.57433	0.0396207	Down	9.33192	30517.1	31169.2	46786.3	16309.8	21859.5	24129.7
P02765	Alpha-2-HS-glycoprotein OS=Homo sapiens OX=9606 GN=AHSG PE=1 SV=2	AHSG	0.618352	0.0433149	Down	39.3407	93356.8	116359	152690	80969.6	78721.2	64404
O75352	Mannose-P-dolichol utilization defect 1 protein OS=Homo sapiens OX=9606 GN=MPDU1 PE=1 SV=2	MPDU1	3.76222	0.00235027	Up	26.6378	156.227	195.126	149.095	582.686	465.063	835.046
P27361	Mitogen-activated protein kinase 3 OS=Homo sapiens OX=9606 GN=MAPK3 PE=1 SV=4	MAPK3	3.75597	0.00551789	Up	43.1356	425.26	324.642	192.566	1129.36	1014.56	1395.95
Q01995	Transgelin OS=Homo sapiens OX=9606 GN=TAGLN PE=1 SV=4	TAGLN	3.68789	0.023708	Up	22.6109	597.224	1363.32	649.039	4983.01	2174.82	2466.03
Q9NP78	ABC-type oligopeptide transporter ABCB9 OS=Homo sapiens OX=9606 GN=ABCB9 PE=1 SV=1	ABCB9	3.61482	0.0201458	Up	84.4748	10608.5	14029.5	7841.36	63196.1	26916.3	27294.7
P06727	Apolipoprotein A-IV OS=Homo sapiens OX=9606 GN=APOA4 PE=1 SV=4	APOA4	0.451722	0.0469137	Down	45.372	20241.1	30413.2	40590.4	16500.3	15644.3	9072.75
P14317	Hematopoietic lineage cell-specific protein OS=Homo sapiens OX=9606 GN=HCLS1 PE=1 SV=3	HCLS1	3.59908	0.0349694	Up	54.014	2373.45	1342.31	706.253	4036.81	3793.11	8085.27
P28838	Cytosol aminopeptidase OS=Homo sapiens OX=9606 GN=LAP3 PE=1 SV=3	LAP3	3.56958	0.0317568	Up	56.1663	991.532	2042.12	719.027	3193.83	3241.82	6959.81
Q6P179	Endoplasmic reticulum aminopeptidase 2 OS=Homo sapiens OX=9606 GN=ERAP2 PE=1 SV=2	ERAP2	3.16586	0.041428	Up	110.462	299.767		191.484	597.171	1144.9	590.783
P12931	Proto-oncogene tyrosine-protein kinase Src OS=Homo sapiens OX=9606 GN=SRC PE=1 SV=3	SRC	0.54075	0.0354705	Down	59.8348	8713.84	9210.41	13518.3	5468.46	7140.75	4393.38
Q96C19	EF-hand domain-containing protein D2 OS=Homo sapiens OX=9606 GN=EFHD2 PE=1 SV=1	EFHD2	3.1254	0.00931842	Up	26.6973	1004.9	1177.82	810.712	2568.58	2287.54	4499.56
P40306	Proteasome subunit beta type-10 OS=Homo sapiens OX=9606 GN=PSMB10 PE=1 SV=1	PSMB10	3.02953	0.0396106	Up	28.9363	378.825	350.872		899.841	768.951	1647.17
P16930	Fumarylacetoacetase OS=Homo sapiens OX=9606 GN=FAH PE=1 SV=2	FAH	0.56939	0.00950087	Down	46.3743	6002.68	6043.39	6776.24	3356.78	4398.77	2961.69
P31146	Coronin-1A OS=Homo sapiens OX=9606 GN=CORO1A PE=1 SV=4	CORO1A	2.92102	0.0378973	Up	51.0262	1669.33	887.573	559.698	3236.54	2007.09	3860.03
P59998	Actin-related protein 2/3 complex subunit 4 OS=Homo sapiens OX=9606 GN=ARPC4 PE=1 SV=3	ARPC4	2.89264	0.0102908	Up	19.667	2166.37	2858.6	1533.6	5746.31	4978.16	8247.13
Q9ULV4	Coronin-1C OS=Homo sapiens OX=9606 GN=CORO1C PE=1 SV=1	CORO1C	2.83907	0.048339	Up	53.249	379.519	662.985	262.612	1561.48	688.911	1454.92
P48735	Isocitrate dehydrogenase [NADP], mitochondrial OS=Homo sapiens OX=9606 GN=IDH2 PE=1 SV=2	IDH2	2.81918	0.0239138	Up	50.9093	849.571	1639.58	865.269	2496.16	2453.26	4507.31
P07737	Profilin-1 OS=Homo sapiens OX=9606 GN=PFN1 PE=1 SV=2	PFN1	2.64415	0.0269222	Up	15.0542	4478.14	4167.54	2272.32	10278.4	6435	12155.5
O15144	Actin-related protein 2/3 complex subunit 2 OS=Homo sapiens OX=9606 GN=ARPC2 PE=1 SV=1	ARPC2	2.49641	0.0102581	Up	34.333	1098.09	1274.39	843.967	2646.69	1977.41	3405.48
P61160	Actin-related protein 2 OS=Homo sapiens OX=9606 GN=ACTR2 PE=1 SV=1	ACTR2	2.38711	0.0259645	Up	44.7608	525.866	599.167	378.9	1105.23	823.251	1661.56
P04839	Cytochrome b-245 heavy chain OS=Homo sapiens OX=9606 GN=CYBB PE=1 SV=2	CYBB	2.31811	0.0262709	Up	65.3359	264.822	233.576	130.279	463.134	390.755	603.453
Q9BPX5	Actin-related protein 2/3 complex subunit 5-like protein OS=Homo sapiens OX=9606 GN=ARPC5L PE=1 SV=1	ARPC5L	2.3088	0.0144566	Up	16.9412	1082.52	757.956	694.86	1742.93	1559.58	2551.07
P00488	Coagulation factor XIII A chain OS=Homo sapiens OX=9606 GN=F13A1 PE=1 SV=5	F13A1	2.28715	0.046584	Up	83.2683	3993.53	4499.23	2482.52	12219.7	5973.17	6909.22
Q9UNH7	Sorting nexin-6 OS=Homo sapiens OX=9606 GN=SNX6 PE=1 SV=1	SNX6	2.12804	0.0228168	Up	46.6488	352.491	511.512	295.984	853.211	621.95	993.338
P57737	Coronin-7 OS=Homo sapiens OX=9606 GN=CORO7 PE=1 SV=2	CORO7	2.11664	0.000836359	Up	100.605	626.432	589.648	570.05	1425.87	1089.64	1265.09
A0A0C4DH32	Immunoglobulin heavy variable 3-20 OS=Homo sapiens OX=9606 GN=IGHV3-20 PE=3 SV=2	IGHV3-20	2.10464	0.0145579	Up	12.6733	1125.29	1553	1466.52	2815.42	3690.5	2217.42
Q6RW13	Type-1 angiotensin II receptor-associated protein OS=Homo sapiens OX=9606 GN=AGTRAP PE=1 SV=1	AGTRAP	2.0993	0.0372462	Up	17.4192	1117.27	989.569	519.831	1532.35	2119.4	1862.41
P07996	Thrombospondin-1 OS=Homo sapiens OX=9606 GN=THBS1 PE=1 SV=2	THBS1	2.04056	0.0377657	Up	129.383	6806.98	5537.43	3763.94	14556.9	8710.99	9602.28
P62736	Actin, aortic smooth muscle OS=Homo sapiens OX=9606 GN=ACTA2 PE=1 SV=1	ACTA2	2.03941	0.0165808	Up	42.0089	17729.8	16500.4	10697.4	35290.1	25560.9	30775
P13796	Plastin-2 OS=Homo sapiens OX=9606 GN=LCP1 PE=1 SV=6	LCP1	2.00892	0.0195059	Up	70.2884	7073.48	5005.46	4489.05	10801.2	8841.52	13641.1
P61158	Actin-related protein 3 OS=Homo sapiens OX=9606 GN=ACTR3 PE=1 SV=3	ACTR3	2.00788	0.0157093	Up	47.3712	7064.24	8122.39	4992.39	12775.6	11573.6	16167.8
Q562R1	Beta-actin-like protein 2 OS=Homo sapiens OX=9606 GN=ACTBL2 PE=1 SV=2	ACTBL2	1.90781	0.0106764	Up	42.0032	23396.5	19723.8	15013.5	40680.8	32394.5	37832.8
O15357	Phosphatidylinositol 3,4,5-trisphosphate 5-phosphatase 2 OS=Homo sapiens OX=9606 GN=INPPL1 PE=1 SV=2	INPPL1	1.88335	0.0149488	Up	138.599	416.547	495.103	583.555	853.968	793.567	1168.45
P02776	Platelet factor 4 OS=Homo sapiens OX=9606 GN=PF4 PE=1 SV=2	PF4	1.81105	0.0380855	Up	10.8449	3739.62	2429.7	3035.41	7038.85	5403.63	4227.78
Q92526	T-complex protein 1 subunit zeta-2 OS=Homo sapiens OX=9606 GN=CCT6B PE=1 SV=5	CCT6B	0.639016	0.0459428	Down	57.8214	18861.8	14993.8	17289.7	7941.53	12233.5	12507.7
P37802	Transgelin-2 OS=Homo sapiens OX=9606 GN=TAGLN2 PE=1 SV=3	TAGLN2	1.79839	0.0104938	Up	22.3914	5769.97	5027.78	4026.63	9850.96	7604.05	9205.02
Q92930	Ras-related protein Rab-8B OS=Homo sapiens OX=9606 GN=RAB8B PE=1 SV=2	RAB8B	0.467599	0.000101001	Down	23.5841	2233.75	2126.77	1984.75	990.861	928.233	1047.95
P60709	Actin, cytoplasmic 1 OS=Homo sapiens OX=9606 GN=ACTB PE=1 SV=1	ACTB	1.78604	0.0103673	Up	41.7367	25967.4	25813.3	18317	43070.5	37102.8	45024.3
P51812	Ribosomal protein S6 kinase alpha-3 OS=Homo sapiens OX=9606 GN=RPS6KA3 PE=1 SV=1	RPS6KA3	1.7698	0.00632249	Up	83.736	957.486	859.895	836.117	1377.08	1432.58	1886.5
P02788	Lactotransferrin OS=Homo sapiens OX=9606 GN=LTF PE=1 SV=6	LTF	1.76796	0.0370508	Up	78.182	4210.38	2589.99	2657.7	6566.41	4554.92	5600.19
Q92841	Probable ATP-dependent RNA helicase DDX17 OS=Homo sapiens OX=9606 GN=DDX17 PE=1 SV=2	DDX17	1.73613	0.046712	Up	80.2724	683.289	819.409			1388.93	1219.95
Q99426	Tubulin-folding cofactor B OS=Homo sapiens OX=9606 GN=TBCB PE=1 SV=2	TBCB	1.73518	0.0126026	Up	27.3255	644.276	773.016	531.385	989.204	1126.06	1266.04
Q9NUQ9	CYFIP-related Rac1 interactor B OS=Homo sapiens OX=9606 GN=CYRIB PE=1 SV=1	CYRIB	1.72709	0.0202307	Up	36.748	1108.65	1172.75	892.821	1790.32	1473.67	2218.18
O95433	Activator of 90 kDa heat shock protein ATPase homolog 1 OS=Homo sapiens OX=9606 GN=AHSA1 PE=1 SV=1	AHSA1	1.67447	0.00216595	Up	38.2743	707.736	806.073	686.767	1099.03	1280.11	1305.65
A0A075B6H9	Immunoglobulin lambda variable 4-69 OS=Homo sapiens OX=9606 GN=IGLV4-69 PE=1 SV=1	IGLV4-69	1.65613	0.00919137	Up	12.7733	3636.8	3832.2	2899.54	6422.71	5132.68	5616.24
P0DOY2	Immunoglobulin lambda constant 2 OS=Homo sapiens OX=9606 GN=IGLC2 PE=1 SV=1	IGLC2	1.63532	0.0443424	Up	11.2936	729481	766880	597689	1.48335e+06	1.02504e+06	916045
P62495	Eukaryotic peptide chain release factor subunit 1 OS=Homo sapiens OX=9606 GN=ETF1 PE=1 SV=3	ETF1	1.59692	0.042791	Up	49.0309	1287.61	1652.49	977.016	2297.77	1828.25	2129.28
O00299	Chloride intracellular channel protein 1 OS=Homo sapiens OX=9606 GN=CLIC1 PE=1 SV=4	CLIC1	1.58975	0.0132428	Up	26.9227	3981.24	4547.92	3356.44	5802.57	5939.98	7152.58
Q7L9L4	MOB kinase activator 1B OS=Homo sapiens OX=9606 GN=MOB1B PE=1 SV=3	MOB1B	1.50942	0.00592706	Up	25.0908	1001.9	815.343	822.458	1232.89	1343.76	1407.76
