# Supplementary material for: Proteomics unveil candidate biomarkers and pathogenesis of subacute thyroiditis
Source: Endocr Connect. 2025 Feb 4;14(3):e240535. doi: 10.1530/EC-24-0535 (PMC11825159; doi:10.1530/EC-24-0535)
Supplement: Supplementary file 3 [file supplementary_table_3.xlsx]

## Sheet: Sheet1
Supplementary Table 3. Plasma NNMT, FTL, and TYMP concentrations in SAT patients and controls in Research #2.
Group	Serum number	NNMT (ng/ml)	TYMP (ng/ml)	FTL (ng/ml)
SAT	1	8.279	149.85	1375.69
	2	6.165	158.1	755.586
	3	5.677	134.652	1035.42
	4	3.666	85.161	135.896
	5	6.546	97.69	295.253
	6	4.727	58.095	853.027
	7	4.48	50.158	420.522
	8	6.123	68.461	1140.81
	9	5.571	46.24	954.985
	10	10.597	40.749	984.283
	11	4.441	61.087	259.811
	12	4.883	94.115	194.93
	13	6.969	41.596	19.543
	14	6.579	68.864	1011.95
	15	5.692	66.098	611.635
	16	5.365	249.65	2169.96
	17	6.944	50.878	786.608
	18	6.699	65.967	1937.46
	19	5.862	116.25	384.011
	20	3.206	86	122.281
	21	3.115	139.1	638.133
	22	5.515	82.348	803.468
	23	1.291	83.656	628.802
	24	3.619	45.481	676.223
	25	1.169	78.615	386.986
	26	5.932	147.165	1661.16
	27	4.809	144.615	1052.2
	28	1.181	29.703	313.342
	29	2.531	43.607	213.551
	30	5.874	72.074	449.154
	31	6.143	78.683	21.266
	32	3.386	67.75	1917.47
	33	6.835	35.632	456.358
	34	2.899	65.255	1004.61
	35	4.334	111.2	1776.15
	36	3.705	161.05	378.39
	37	4.344	56.146	1431.18
	38	3.309	38.393	997.15
	39	2.397	46.984	1137.96
	40	3.261	51.712	1342.49
	41	4.976	17.844	1155.27
	42	3.176	64.197	1029.74
	43	1.966	75.715	1100.36
	44	14.492	59.557	1171.52
	45	2.28	35.898	1194.55
Control	1	0.772	29.1	213.522
	2	0.984	34.05	232.352
	3	1.269	29.1	196.219
	4	2.984	60.879	516.84
	5	0.98	58.126	596.338
	6	1.096	83.256	803.611
	7	3.544	34.102	198.415
	8	0.363	15.061	105.215
	9	0.794	30.85	654.693
	10	0.917	22.864	20.931
	11	1.519	44.581	216.644
	12	2.22	34.934	348.263
	13	1.525	18.4	11.186
	14	1.794	61.969	204.902
	15	1.629	27.7	347.921
	16	2.085	47.665	271.731
	17	1.22	43.95	28.376
	18	1.424	26.6	212.644
	19	1.075	49.4	615.219
	20	2.069	37.626	69.034
	21	1.841	11.05	470.912
	22	9.66	72.551	866.121
	23	4.43	33.05	355.689
	24	3.205	39.517	779.877
	25	3.455	59.143	35.105
	26	0.989	13.15	176.234
	27	0.821	24.7	519.114
	28	1.841	21.15	485.636
	29	1.006	15.5	399.335
	30	1.193	17.85	204.887
	31	1.668	23.35	784.854
	32	1.85	42.287	784.949
	33	1.134	11.3	927.088
	34	0.949	15.4	307.182
	35	0.977	20.25	352.199
	36	1.425	20.05	955.338
	37	1.464	49.47	212.99
	38	1.502	58.693	206.63
	39	2.037	69.582	203.975
	40	1.888	43.628	210.435
	41	1.179	77.015	189.74
	42	0.636	39.986	158.825
	43	2.602	72.047	182.215
	44	1.526	68.395	114.645
	45	5.31	63.735	135.075
	46	2.407	45.095	321.165
	47	3.252	45.803	143.73
	48	2.249	36.935	186.475
	49	1.854	61.254	152.51
	50	1.793	38.349	328.953
	51	1.055	69.912	171.695
	52	2.212	44.191	298.433
	53	3.477	45.358	283.645
	54	5.863	78.513	128
	55	4.807	35.689	225.515
	56	1.988	39.253	351.685
	57	3.125	41.504	197.08
	58	2.885	64.977	181.405
